# Supplementary material for: ARPC2 Promotes Pulmonary Fibrosis by Regulating MRTFA Activity Independent of the Canonical ARP2/3 Complex
Source: Int J Mol Sci. 2026 Mar 17;27(6):2729. doi: 10.3390/ijms27062729 (PMC13027156; doi:10.3390/ijms27062729)
Supplement: Supplementary file 1 [file ijms-27-02729-s001.zip]

Archive with 13 entries (9 files):
- ijms-4122887-supplementary/
- ijms-4122887-supplementary/ijms-4122887-supplementary/
- ijms-4122887-supplementary/ijms-4122887-supplementary/ijms-4122887 supplimentary information.pdf
- ijms-4122887-supplementary/ijms-4122887-supplementary/ijms-4122887-rev1 supplementary figure.pdf
- ijms-4122887-supplementary/ijms-4122887-supplementary/Supplementary table 1.xlsx
- ijms-4122887-supplementary/ijms-4122887-supplementary/Supplementary table 2. Nuclear Localization Quantification.xlsx
- ijms-4122887-supplementary/__MACOSX/
- ijms-4122887-supplementary/__MACOSX/._ijms-4122887-supplementary
- ijms-4122887-supplementary/__MACOSX/ijms-4122887-supplementary/
- ijms-4122887-supplementary/__MACOSX/ijms-4122887-supplementary/._ijms-4122887 supplimentary information.docx
- ijms-4122887-supplementary/__MACOSX/ijms-4122887-supplementary/._ijms-4122887-rev1 supplementary figure.pdf
- ijms-4122887-supplementary/__MACOSX/ijms-4122887-supplementary/._Supplementary table 1.xlsx
- ijms-4122887-supplementary/__MACOSX/ijms-4122887-supplementary/._Supplementary table 2. Nuclear Localization Quantification.xlsx
