# Supplementary material for: ARPC2 Promotes Pulmonary Fibrosis by Regulating MRTFA Activity Independent of the Canonical ARP2/3 Complex
Source: Int J Mol Sci. 2026 Mar 17;27(6):2729. doi: 10.3390/ijms27062729 (PMC13027156; doi:10.3390/ijms27062729)
Supplement: Supplementary file 1 [file ijms-27-02729-s001.zip › ijms-4122887-supplementary/ijms-4122887-supplementary/Supplementary table 1.xlsx]

## Sheet: ARPC2_MRTFA_vs_TGFb_DEG
group	gene_symbol	log2FoldChange	lfcSE	stat	pvalue	padj	weight	gene_id
ARPC2.vs.TGFb	TSPAN6	-0.814574	0.118035	-6.9011	0.941901	1	0.552725	ENSG00000000003
ARPC2.vs.TGFb	DPM1	-0.211293	0.128162	-1.64864	1	1	0.904094	ENSG00000000419
ARPC2.vs.TGFb	SCYL3	0.599462	0.117651	5.09526	0.999669	1	1.50272	ENSG00000000457
ARPC2.vs.TGFb	C1orf112	-0.171114	0.158596	-1.07893	1	1	1.42025	ENSG00000000460
ARPC2.vs.TGFb	CFH	0.454981	0.169278	2.68777	0.999358	1	0.596681	ENSG00000000971
ARPC2.vs.TGFb	FUCA2	0.09616	0.106992	0.89876	1	1	0.497391	ENSG00000001036
ARPC2.vs.TGFb	GCLC	0.967254	0.107296	9.0148	0.619889	1	0.904094	ENSG00000001084
ARPC2.vs.TGFb	NFYA	-0.0447802	0.0842637	-0.53143	1	1	0.785404	ENSG00000001167
ARPC2.vs.TGFb	STPG1	0.767024	0.150641	5.09174	0.939016	1	1.50539	ENSG00000001460
ARPC2.vs.TGFb	NIPAL3	-0.286208	0.0877191	-3.26277	1	1	0.722331	ENSG00000001461
ARPC2.vs.TGFb	LAS1L	0.103433	0.128805	0.80302	1	1	0.904094	ENSG00000001497
ARPC2.vs.TGFb	ENPP4	0.39456	0.615116	0.64144	0.849199	1	1.23666	ENSG00000001561
ARPC2.vs.TGFb	SEMA3F	-1.47544	0.131736	-11.1999	0.000153685	0.00284309	0.596681	ENSG00000001617
ARPC2.vs.TGFb	CFTR	4.6914	0.371704	12.6213	1.53e-23	4.99e-22	1.42025	ENSG00000001626
ARPC2.vs.TGFb	ANKIB1	-0.275575	0.0710938	-3.87621	1	1	0.497391	ENSG00000001629
ARPC2.vs.TGFb	CYP51A1	-0.0787165	0.121188	-0.649541	1	1	0.904094	ENSG00000001630
ARPC2.vs.TGFb	KRIT1	0.480315	0.115092	4.17331	0.999997	1	0.904094	ENSG00000001631
ARPC2.vs.TGFb	RAD52	0.359525	0.0989579	3.63311	1	1	1.73176	ENSG00000002016
ARPC2.vs.TGFb	BAD	0.272154	0.158503	1.71703	0.999998	1	0.571009	ENSG00000002330
ARPC2.vs.TGFb	LAP3	-0.347431	0.138255	-2.51297	0.999999	1	0.625204	ENSG00000002549
ARPC2.vs.TGFb	CD99	-0.368192	0.0967954	-3.80381	1	1	0.702639	ENSG00000002586
ARPC2.vs.TGFb	HECW1	2.20469	0.285275	7.72831	1.21e-05	0.000115291	1.40023	ENSG00000002746
ARPC2.vs.TGFb	MAD1L1	-0.147489	0.123418	-1.19504	1	1	0.785404	ENSG00000002822
ARPC2.vs.TGFb	LASP1	-0.599003	0.114591	-5.22732	0.999767	1	0.681426	ENSG00000002834
ARPC2.vs.TGFb	SNX11	-0.592854	0.0979481	-6.05273	0.999984	1	0.571009	ENSG00000002919
ARPC2.vs.TGFb	M6PR	0.583722	0.078743	7.413	1	1	0.625204	ENSG00000003056
ARPC2.vs.TGFb	KLHL13	1.18296	0.146076	8.09819	0.105201	0.499584	1.43645	ENSG00000003096
ARPC2.vs.TGFb	DBNDD1	-0.78667	0.178594	-4.4048	0.883858	1	1.50798	ENSG00000003249
ARPC2.vs.TGFb	ALS2	-0.39981	0.0809814	-4.93705	1	1	0.904094	ENSG00000003393
ARPC2.vs.TGFb	CASP10	0.767517	0.343239	2.2361	0.750899	1	1.43645	ENSG00000003400
ARPC2.vs.TGFb	CFLAR	0.195469	0.0818636	2.38774	1	1	0.702639	ENSG00000003402
ARPC2.vs.TGFb	TFPI	2.62082	0.094568	27.7136	3.78e-66	1.07e-63	0.702639	ENSG00000003436
ARPC2.vs.TGFb	NDUFAF7	0.416121	0.11366	3.66109	1	1	1.50272	ENSG00000003509
ARPC2.vs.TGFb	RBM5	0.227169	0.0747766	3.03797	1	1	0.681426	ENSG00000003756
ARPC2.vs.TGFb	MTMR7	-1.68135	0.5952	-2.82484	0.126163	0.59655	1.40023	ENSG00000003987
ARPC2.vs.TGFb	SLC7A2	-1.09417	0.120954	-9.04622	0.218111	1	0.702639	ENSG00000003989
ARPC2.vs.TGFb	ARF5	-0.606411	0.104622	-5.7962	0.999916	1	0.596681	ENSG00000004059
ARPC2.vs.TGFb	SARM1	0.706237	0.114712	6.15663	0.99478	1	0.662326	ENSG00000004139
ARPC2.vs.TGFb	POLDIP2	0.330176	0.104719	3.15296	1	1	0.625204	ENSG00000004142
ARPC2.vs.TGFb	PLXND1	-0.740608	0.162801	-4.54915	0.944454	1	0.702639	ENSG00000004399
ARPC2.vs.TGFb	AK2	-0.643556	0.0641619	-10.0302	1	1	0.497391	ENSG00000004455
ARPC2.vs.TGFb	FKBP4	-0.4272	0.108362	-3.94232	1	1	0.625204	ENSG00000004478
ARPC2.vs.TGFb	KDM1A	-0.89616	0.0719081	-12.4626	0.925639	1	0.702639	ENSG00000004487
ARPC2.vs.TGFb	RBM6	0.120508	0.0848376	1.42046	1	1	0.596681	ENSG00000004534
ARPC2.vs.TGFb	CAMKK1	-1.56851	0.211824	-7.40475	0.00363886	0.0232574	1.50272	ENSG00000004660
ARPC2.vs.TGFb	RECQL	-0.347524	0.10007	-3.47281	1	1	0.904094	ENSG00000004700
ARPC2.vs.TGFb	VPS50	0.771918	0.0959547	8.0446	0.991272	1	0.552725	ENSG00000004766
ARPC2.vs.TGFb	ARHGAP33	-0.740936	0.240526	-3.08049	0.859277	1	1.42025	ENSG00000004777
ARPC2.vs.TGFb	NDUFAB1	-1.03639	0.118072	-8.77767	0.378954	1	0.552725	ENSG00000004779
ARPC2.vs.TGFb	ZMYND10	-0.362213	0.553285	-0.65466	0.882396	1	1.23666	ENSG00000004838
ARPC2.vs.TGFb	SLC25A13	0.85529	0.114436	7.47398	0.896985	1	0.625204	ENSG00000004864
ARPC2.vs.TGFb	ST7	-0.29789	0.117153	-2.54275	1	1	0.625204	ENSG00000004866
ARPC2.vs.TGFb	CDC27	-0.3649	0.0832835	-4.38142	1	1	0.722331	ENSG00000004897
ARPC2.vs.TGFb	HCCS	-0.315378	0.106289	-2.96717	1	1	0.904094	ENSG00000004961
ARPC2.vs.TGFb	DVL2	1.07366	0.122538	8.7619	0.27387	1	0.904094	ENSG00000004975
ARPC2.vs.TGFb	UPF1	0.379238	0.10324	3.67336	1	1	0.722331	ENSG00000005007
ARPC2.vs.TGFb	SKAP2	-0.0246407	0.152403	-0.161682	1	1	0.904094	ENSG00000005020
ARPC2.vs.TGFb	SLC25A5	-0.0357351	0.105201	-0.339685	1	1	0.904094	ENSG00000005022
ARPC2.vs.TGFb	MCUB	0.150736	0.158526	0.95086	1	1	1.43645	ENSG00000005059
ARPC2.vs.TGFb	POLR2J	-0.566786	0.129996	-4.36001	0.99957	1	0.662326	ENSG00000005075
ARPC2.vs.TGFb	DHX33	-0.183425	0.102429	-1.79074	1	1	0.662326	ENSG00000005100
ARPC2.vs.TGFb	LIG3	-0.0905982	0.0697904	-1.29815	1	1	0.596681	ENSG00000005156
ARPC2.vs.TGFb	RPAP3	-0.315808	0.142365	-2.2183	0.999999	1	0.904094	ENSG00000005175
ARPC2.vs.TGFb	REXO5	1.00894	0.220895	4.5675	0.483863	1	1.40023	ENSG00000005189
ARPC2.vs.TGFb	CIAPIN1	-0.244823	0.0770063	-3.17925	1	1	0.497391	ENSG00000005194
ARPC2.vs.TGFb	SPPL2B	0.495824	0.114006	4.34909	0.999995	1	0.625204	ENSG00000005206
ARPC2.vs.TGFb	FAM214B	-0.593152	0.130147	-4.55756	0.999114	1	0.497391	ENSG00000005238
ARPC2.vs.TGFb	COPZ2	0.304363	0.119225	2.55284	1	1	0.785404	ENSG00000005243
ARPC2.vs.TGFb	PRKAR2B	3.29536	0.255293	12.9081	1.22e-19	3.37e-18	1.40023	ENSG00000005249
ARPC2.vs.TGFb	MSL3	0.170367	0.085625	1.98969	1	1	0.662326	ENSG00000005302
ARPC2.vs.TGFb	CREBBP	0.620456	0.085866	7.22587	0.999995	1	0.722331	ENSG00000005339
ARPC2.vs.TGFb	TSPOAP1	0.535902	0.171134	3.13148	0.996655	1	1.43645	ENSG00000005379
ARPC2.vs.TGFb	GCFC2	0.930343	0.1482	6.27761	0.680831	1	0.773044	ENSG00000005436
ARPC2.vs.TGFb	WDR54	-1.52482	0.134304	-11.3535	4.66e-05	0.000884934	0.625204	ENSG00000005448
ARPC2.vs.TGFb	CROT	-0.0607014	0.107483	-0.564751	1	1	0.596681	ENSG00000005469
ARPC2.vs.TGFb	KMT2E	0.0636041	0.0659517	0.964404	1	1	0.552725	ENSG00000005483
ARPC2.vs.TGFb	RHBDD2	-0.057969	0.115261	-0.502935	1	1	0.904094	ENSG00000005486
ARPC2.vs.TGFb	SOX8	-0.109219	0.315251	-0.346451	0.997858	1	1.23666	ENSG00000005513
ARPC2.vs.TGFb	IBTK	-0.431782	0.0953687	-4.5275	1	1	0.722331	ENSG00000005700
ARPC2.vs.TGFb	ZNF195	0.235855	0.115395	2.04389	1	1	0.904094	ENSG00000005801
ARPC2.vs.TGFb	MYCBP2	0.410269	0.0944636	4.34314	1	1	0.681426	ENSG00000005810
ARPC2.vs.TGFb	FBXL3	-0.547391	0.0960574	-5.69858	0.999999	1	0.625204	ENSG00000005812
ARPC2.vs.TGFb	PDK2	0.0105767	0.119328	0.0886357	1	1	0.904094	ENSG00000005882
ARPC2.vs.TGFb	ITGA3	-0.694452	0.132812	-5.22885	0.989293	1	0.904094	ENSG00000005884
ARPC2.vs.TGFb	ZFX	0.200181	0.079759	2.50982	1	1	0.497391	ENSG00000005889
ARPC2.vs.TGFb	LAMP2	0.0771492	0.108198	0.713036	1	1	0.702639	ENSG00000005893
ARPC2.vs.TGFb	GDE1	0.0086611	0.0919349	0.094209	1	1	0.904094	ENSG00000006007
ARPC2.vs.TGFb	REX1BD	-0.467614	0.142982	-3.27044	0.999902	1	0.904094	ENSG00000006015
ARPC2.vs.TGFb	CRLF1	-3.35381	0.396454	-8.45952	1.45e-09	3.17e-08	0.904094	ENSG00000006016
ARPC2.vs.TGFb	OSBPL7	-1.15361	0.128249	-8.9951	0.115506	0.546422	1.42025	ENSG00000006025
ARPC2.vs.TGFb	TMEM98	-0.996341	0.10603	-9.39683	0.513765	1	0.625204	ENSG00000006042
ARPC2.vs.TGFb	MAP3K14	-0.0892282	0.134241	-0.664687	1	1	0.785404	ENSG00000006062
ARPC2.vs.TGFb	TMEM132A	-0.48194	0.151546	-3.18016	0.999685	1	0.904094	ENSG00000006118
ARPC2.vs.TGFb	AP2B1	0.319925	0.0968595	3.30298	1	1	0.904094	ENSG00000006125
ARPC2.vs.TGFb	ZNF263	-0.079927	0.0957449	-0.834792	1	1	0.596681	ENSG00000006194
ARPC2.vs.TGFb	SPATA20	-0.518551	0.0982904	-5.2757	1	1	0.702639	ENSG00000006282
ARPC2.vs.TGFb	TNFRSF12A	-1.19193	0.157268	-7.57895	0.111162	0.770833	0.904094	ENSG00000006327
ARPC2.vs.TGFb	MAP3K9	0.374321	0.318752	1.17433	0.97518	1	1.43645	ENSG00000006432
ARPC2.vs.TGFb	RALA	-0.112158	0.0926172	-1.21098	1	1	0.596681	ENSG00000006451
ARPC2.vs.TGFb	BAIAP2L1	-0.0589281	0.131976	-0.446507	1	1	1.73176	ENSG00000006453
ARPC2.vs.TGFb	KDM7A	-0.0578442	0.092351	-0.626352	1	1	0.904094	ENSG00000006459
ARPC2.vs.TGFb	ETV1	1.58298	0.292319	5.41524	0.0230585	0.125904	1.50798	ENSG00000006468
ARPC2.vs.TGFb	AGK	-0.146768	0.0906986	-1.61819	1	1	0.625204	ENSG00000006530
ARPC2.vs.TGFb	ALDH3B1	2.1228	0.12999	16.3304	2.87e-18	1.82e-16	0.552725	ENSG00000006534
ARPC2.vs.TGFb	PHTF2	-1.95474	0.15032	-13.0038	1.07e-10	3.27e-09	0.702639	ENSG00000006576
ARPC2.vs.TGFb	FARP2	-0.911112	0.0657946	-13.8478	0.911651	1	0.625204	ENSG00000006607
ARPC2.vs.TGFb	GGCT	-1.43184	0.130443	-10.9768	0.000465528	0.00355937	1.42025	ENSG00000006625
ARPC2.vs.TGFb	DBF4	0.507083	0.183382	2.76518	0.996405	1	1.43645	ENSG00000006634
ARPC2.vs.TGFb	TBXA2R	-0.632006	0.318145	-1.98654	0.8763	1	1.42025	ENSG00000006638
ARPC2.vs.TGFb	IFRD1	0.406337	0.103792	3.91493	1	1	0.722331	ENSG00000006652
ARPC2.vs.TGFb	COX10	0.476951	0.100369	4.75198	1	1	1.50272	ENSG00000006695
ARPC2.vs.TGFb	GTF2IRD1	0.0970943	0.0948538	1.02362	1	1	0.785404	ENSG00000006704
ARPC2.vs.TGFb	PAF1	-0.404377	0.102183	-3.95739	1	1	0.662326	ENSG00000006712
ARPC2.vs.TGFb	VPS41	0.444347	0.0853194	5.20804	1	1	0.904094	ENSG00000006715
ARPC2.vs.TGFb	ARHGAP44	0.953167	0.275865	3.4552	0.567404	1	1.40023	ENSG00000006740
ARPC2.vs.TGFb	ELAC2	0.183289	0.101436	1.80695	1	1	0.625204	ENSG00000006744
ARPC2.vs.TGFb	ARSD	0.369188	0.0985837	3.74492	1	1	0.596681	ENSG00000006756
ARPC2.vs.TGFb	PNPLA4	-0.568001	0.192841	-2.94544	0.98746	1	1.42025	ENSG00000006757
ARPC2.vs.TGFb	ADIPOR2	-0.680317	0.0828978	-8.2067	0.999942	1	0.904094	ENSG00000006831
ARPC2.vs.TGFb	CDKL3	0.51781	0.277342	1.86705	0.958949	1	1.40023	ENSG00000006837
ARPC2.vs.TGFb	MARK4	0.253499	0.105952	2.3926	1	1	0.785404	ENSG00000007047
ARPC2.vs.TGFb	CCDC124	-0.407122	0.159066	-2.55946	0.999903	1	1.50539	ENSG00000007080
ARPC2.vs.TGFb	PAFAH1B1	-0.706072	0.0872954	-8.08831	0.99962	1	0.699535	ENSG00000007168
ARPC2.vs.TGFb	KIAA0100	-0.5124	0.0622572	-8.23037	1	1	0.699535	ENSG00000007202
ARPC2.vs.TGFb	GAS7	-1.73651	0.151581	-11.456	5.9e-07	1.14e-05	0.785404	ENSG00000007237
ARPC2.vs.TGFb	TRAPPC6A	0.561434	0.165448	3.39342	0.995985	1	1.42025	ENSG00000007255
ARPC2.vs.TGFb	ST7L	0.652197	0.116264	5.60965	0.998612	1	0.662326	ENSG00000007341
ARPC2.vs.TGFb	RPUSD1	0.698435	0.167513	4.16944	0.964089	1	1.50798	ENSG00000007376
ARPC2.vs.TGFb	RHBDF1	0.736819	0.121074	6.0857	0.985137	1	0.625204	ENSG00000007384
ARPC2.vs.TGFb	LUC7L	-0.522922	0.0883365	-5.91966	1	1	0.625204	ENSG00000007392
ARPC2.vs.TGFb	TSR3	-0.334177	0.149496	-2.23536	0.999996	1	0.785404	ENSG00000007520
ARPC2.vs.TGFb	PIGQ	0.292224	0.124674	2.34391	1	1	0.904094	ENSG00000007541
ARPC2.vs.TGFb	CRAMP1	0.24014	0.0917387	2.61766	1	1	0.904094	ENSG00000007545
ARPC2.vs.TGFb	TEAD3	-1.01771	0.123986	-8.20829	0.443193	1	0.552725	ENSG00000007866
ARPC2.vs.TGFb	DNAJC11	0.117263	0.10235	1.1457	1	1	0.552725	ENSG00000007923
ARPC2.vs.TGFb	MYLIP	1.0381	0.286733	3.62045	0.447145	1	1.50539	ENSG00000007944
ARPC2.vs.TGFb	PSMB1	-0.401348	0.0931039	-4.31075	1	1	0.904094	ENSG00000008018
ARPC2.vs.TGFb	JARID2	0.91134	0.0723857	12.59	0.88968	1	0.662326	ENSG00000008083
ARPC2.vs.TGFb	CDKL5	-0.630916	0.119515	-5.27896	0.998993	1	0.904094	ENSG00000008086
ARPC2.vs.TGFb	CAMK1G	0.583218	0.410735	1.41994	0.844939	1	1.50812	ENSG00000008118
ARPC2.vs.TGFb	CDK11A	0.365305	0.14659	2.49203	0.999993	1	1.42025	ENSG00000008128
ARPC2.vs.TGFb	NADK	-0.0497192	0.0849262	-0.58544	1	1	0.625204	ENSG00000008130
ARPC2.vs.TGFb	CYTH3	0.30776	0.106741	2.88325	1	1	0.904094	ENSG00000008256
ARPC2.vs.TGFb	SYPL1	-0.28753	0.130681	-2.20024	1	1	0.785404	ENSG00000008282
ARPC2.vs.TGFb	CYB561	-0.565164	0.138739	-4.07358	0.999138	1	1.43645	ENSG00000008283
ARPC2.vs.TGFb	SPAG9	0.0231012	0.0881456	0.262079	1	1	0.702639	ENSG00000008294
ARPC2.vs.TGFb	CELSR3	1.2328	0.118556	10.3985	0.0247845	0.278223	0.662326	ENSG00000008300
ARPC2.vs.TGFb	AASS	0.526494	0.139538	3.77311	0.999655	1	0.625204	ENSG00000008311
ARPC2.vs.TGFb	SS18L2	-0.300778	0.183181	-1.64197	0.999932	1	0.773044	ENSG00000008324
ARPC2.vs.TGFb	MPND	-0.112973	0.220753	-0.51176	0.999971	1	1.40023	ENSG00000008382
ARPC2.vs.TGFb	MGST1	2.06291	0.129487	15.9315	1.12e-16	4.58e-15	0.785404	ENSG00000008394
ARPC2.vs.TGFb	CRY1	-0.862507	0.123056	-7.00904	0.868072	1	0.625204	ENSG00000008405
ARPC2.vs.TGFb	NFIX	0.92665	0.145119	6.38543	0.693377	1	0.625204	ENSG00000008441
ARPC2.vs.TGFb	ST3GAL1	0.105462	0.11732	0.898925	1	1	0.699535	ENSG00000008513
ARPC2.vs.TGFb	IL32	-0.500796	0.167067	-2.99757	0.998596	1	1.73176	ENSG00000008517
ARPC2.vs.TGFb	PKD1	0.24659	0.125428	1.96599	1	1	0.702639	ENSG00000008710
ARPC2.vs.TGFb	MED24	0.786839	0.104419	7.5354	0.979394	1	0.904094	ENSG00000008838
ARPC2.vs.TGFb	RHOBTB2	-0.0643063	0.157265	-0.408904	1	1	1.50798	ENSG00000008853
ARPC2.vs.TGFb	HEATR5B	-0.342095	0.0973105	-3.5155	1	1	0.596681	ENSG00000008869
ARPC2.vs.TGFb	SEC62	-0.616041	0.132403	-4.65276	0.998134	1	0.722331	ENSG00000008952
ARPC2.vs.TGFb	RPS20	-0.022007	0.135541	-0.162364	1	1	0.699535	ENSG00000008988
ARPC2.vs.TGFb	CSDE1	0.503529	0.0794348	6.3389	1	1	0.904094	ENSG00000009307
ARPC2.vs.TGFb	UBE3C	-0.618606	0.0402008	-15.3879	1	1	0.722331	ENSG00000009335
ARPC2.vs.TGFb	REV3L	1.76129	0.0895572	19.6667	9.43e-18	4.51e-16	0.722331	ENSG00000009413
ARPC2.vs.TGFb	FAM76A	-0.0960595	0.171228	-0.561002	1	1	0.773044	ENSG00000009780
ARPC2.vs.TGFb	POMT2	-0.275511	0.109672	-2.51213	1	1	0.904094	ENSG00000009830
ARPC2.vs.TGFb	VTA1	-0.0974944	0.106469	-0.915704	1	1	0.662326	ENSG00000009844
ARPC2.vs.TGFb	BAZ1B	0.682348	0.0859704	7.93701	0.99989	1	0.722331	ENSG00000009954
ARPC2.vs.TGFb	RANBP9	-0.247916	0.0919942	-2.69491	1	1	0.785404	ENSG00000010017
ARPC2.vs.TGFb	SPRTN	0.0973023	0.115952	0.839164	1	1	1.50272	ENSG00000010072
ARPC2.vs.TGFb	EEF1AKNMT	1.1037	0.11394	9.68664	0.181383	1	0.904094	ENSG00000010165
ARPC2.vs.TGFb	DYRK4	-0.94997	0.119277	-7.96441	0.662554	1	0.571009	ENSG00000010219
ARPC2.vs.TGFb	ZNF207	0.13507	0.0998218	1.35311	1	1	0.722331	ENSG00000010244
ARPC2.vs.TGFb	UQCRC1	-0.23013	0.0865634	-2.65852	1	1	0.722331	ENSG00000010256
ARPC2.vs.TGFb	STARD3NL	-1.67943	0.113988	-14.7334	1.26e-09	4.13e-08	0.596681	ENSG00000010270
ARPC2.vs.TGFb	CD9	-0.681437	0.133124	-5.1188	0.991644	1	0.904094	ENSG00000010278
ARPC2.vs.TGFb	NCAPD2	-0.59912	0.0861609	-6.95351	0.999998	1	0.904094	ENSG00000010292
ARPC2.vs.TGFb	IFFO1	0.713874	0.118036	6.04792	0.992326	1	0.571009	ENSG00000010295
ARPC2.vs.TGFb	GIPR	-1.03764	0.268873	-3.85922	0.444334	1	1.50539	ENSG00000010310
ARPC2.vs.TGFb	PHF7	0.72842	0.260975	2.79115	0.850978	1	1.42025	ENSG00000010318
ARPC2.vs.TGFb	NISCH	-0.408818	0.0893295	-4.57651	1	1	0.681426	ENSG00000010322
ARPC2.vs.TGFb	FUZ	0.280963	0.194506	1.44449	0.999891	1	0.773044	ENSG00000010361
ARPC2.vs.TGFb	IDS	-0.29852	0.117866	-2.53271	1	1	0.702639	ENSG00000010404
ARPC2.vs.TGFb	PRSS3	-2.23651	0.408343	-5.47703	0.00123045	0.00886349	1.43645	ENSG00000010438
ARPC2.vs.TGFb	ZNF200	-0.119267	0.136216	-0.875572	1	1	1.50539	ENSG00000010539
ARPC2.vs.TGFb	CD4	-1.09766	0.130853	-8.38846	0.22774	1	0.596681	ENSG00000010610
ARPC2.vs.TGFb	LRRC23	0.479535	0.176601	2.71536	0.998396	1	1.43645	ENSG00000010626
ARPC2.vs.TGFb	HFE	0.018284	0.128655	0.142117	1	1	1.50272	ENSG00000010704
ARPC2.vs.TGFb	SCMH1	1.04286	0.094485	11.0373	0.325057	1	0.785404	ENSG00000010803
ARPC2.vs.TGFb	FYN	-0.696245	0.0892102	-7.80455	0.999669	1	0.552725	ENSG00000010810
ARPC2.vs.TGFb	HIVEP2	0.532614	0.128839	4.13395	0.999857	1	0.497391	ENSG00000010818
ARPC2.vs.TGFb	ELOA	-0.704361	0.0675836	-10.4221	0.999994	1	0.625204	ENSG00000011007
ARPC2.vs.TGFb	LYPLA2	0.407619	0.144445	2.82196	0.999979	1	0.552725	ENSG00000011009
ARPC2.vs.TGFb	CLCN6	0.870488	0.108457	8.02608	0.883785	1	0.904094	ENSG00000011021
ARPC2.vs.TGFb	MRC2	-2.25878	0.143233	-15.77	7.59e-19	4.06e-17	0.681426	ENSG00000011028
ARPC2.vs.TGFb	NME1-NME2	-1.25161	0.196401	-6.37273	0.100076	0.458415	1.50539	ENSG00000011052
ARPC2.vs.TGFb	TSPAN9	-1.00579	0.121151	-8.30193	0.48094	1	0.625204	ENSG00000011105
ARPC2.vs.TGFb	BTBD7	-0.119329	0.0844658	-1.41275	1	1	0.497391	ENSG00000011114
ARPC2.vs.TGFb	APBA3	0.362002	0.162411	2.22892	0.999957	1	1.50798	ENSG00000011132
ARPC2.vs.TGFb	MKS1	-0.36554	0.140936	-2.59365	0.999997	1	1.42025	ENSG00000011143
ARPC2.vs.TGFb	ABHD5	1.13415	0.114917	9.86931	0.121529	1	0.497391	ENSG00000011198
ARPC2.vs.TGFb	AKAP8L	0.294785	0.0936618	3.14733	1	1	0.904094	ENSG00000011243
ARPC2.vs.TGFb	MBTD1	0.552495	0.0955414	5.78279	0.999999	1	0.662326	ENSG00000011258
ARPC2.vs.TGFb	UTP18	0.698617	0.116628	5.99014	0.995119	1	0.662326	ENSG00000011260
ARPC2.vs.TGFb	RNF216	-0.0566417	0.0595601	-0.951	1	1	0.625204	ENSG00000011275
ARPC2.vs.TGFb	TTC19	-0.446701	0.0922913	-4.84012	1	1	0.904094	ENSG00000011295
ARPC2.vs.TGFb	PTBP1	-0.277184	0.095821	-2.89273	1	1	0.699535	ENSG00000011304
ARPC2.vs.TGFb	DPF1	-1.98143	0.256511	-7.72455	6.51e-05	0.000554771	1.43645	ENSG00000011332
ARPC2.vs.TGFb	LARS2	0.784008	0.0857151	9.14667	0.99413	1	0.625204	ENSG00000011376
ARPC2.vs.TGFb	PIK3C2A	-0.174664	0.0986864	-1.76989	1	1	0.497391	ENSG00000011405
ARPC2.vs.TGFb	PLAUR	-1.51933	0.120171	-12.6431	7.75e-06	0.000162179	0.625204	ENSG00000011422
ARPC2.vs.TGFb	ANLN	0.130294	0.199111	0.654379	0.999994	1	1.73176	ENSG00000011426
ARPC2.vs.TGFb	WIZ	0.0804611	0.138538	0.580787	1	1	0.785404	ENSG00000011451
ARPC2.vs.TGFb	RABGAP1	0.878114	0.0841925	10.4298	0.926151	1	0.904094	ENSG00000011454
ARPC2.vs.TGFb	DCN	0.0732056	0.104443	0.700915	1	1	0.681426	ENSG00000011465
ARPC2.vs.TGFb	QPCTL	-1.56476	0.160886	-9.72587	0.000223813	0.00179192	1.42025	ENSG00000011478
ARPC2.vs.TGFb	PPP5C	-0.385173	0.0835408	-4.6106	1	1	0.904094	ENSG00000011485
ARPC2.vs.TGFb	CEP68	0.0153976	0.10335	0.148984	1	1	0.625204	ENSG00000011523
ARPC2.vs.TGFb	MAP4K3	0.372273	0.0814408	4.57109	1	1	0.497391	ENSG00000011566
ARPC2.vs.TGFb	TMEM159	0.549869	0.122132	4.50225	0.999886	1	0.497391	ENSG00000011638
ARPC2.vs.TGFb	BRCA1	1.28546	0.188875	6.8059	0.0653443	0.33349	1.42025	ENSG00000012048
ARPC2.vs.TGFb	ERCC1	0.0581717	0.0981771	0.592518	1	1	0.722331	ENSG00000012061
ARPC2.vs.TGFb	SEMA3B	-0.438309	0.15129	-2.89715	0.999897	1	0.662326	ENSG00000012171
ARPC2.vs.TGFb	MBTPS2	-0.320897	0.13814	-2.32298	1	1	0.662326	ENSG00000012174
ARPC2.vs.TGFb	PRICKLE3	0.576572	0.175614	3.28318	0.992048	1	1.42025	ENSG00000012211
ARPC2.vs.TGFb	EXTL3	0.428706	0.0824332	5.20065	1	1	0.497391	ENSG00000012232
ARPC2.vs.TGFb	ELOVL5	-0.356968	0.126874	-2.81355	1	1	0.625204	ENSG00000012660
ARPC2.vs.TGFb	KDM5D	-0.141044	0.0730155	-1.9317	1	1	0.497391	ENSG00000012817
ARPC2.vs.TGFb	CALCOCO1	-0.231251	0.0774632	-2.9853	1	1	0.702639	ENSG00000012822
ARPC2.vs.TGFb	UBR7	0.0322851	0.11401	0.283177	1	1	1.50539	ENSG00000012963
ARPC2.vs.TGFb	MAP4K5	-0.63037	0.0858148	-7.34571	0.999992	1	0.702639	ENSG00000012983
ARPC2.vs.TGFb	EHD3	-0.898765	0.112336	-8.00071	0.816255	1	0.497391	ENSG00000013016
ARPC2.vs.TGFb	PSMC4	-0.710811	0.0719599	-9.87788	0.999971	1	0.722331	ENSG00000013275
ARPC2.vs.TGFb	MAN2B2	-0.383014	0.133468	-2.8697	0.999998	1	0.699535	ENSG00000013288
ARPC2.vs.TGFb	SLC7A14	5.07083	0.339146	14.9518	1.71e-33	1.52e-31	0.785404	ENSG00000013293
ARPC2.vs.TGFb	CLDN11	3.1206	0.267604	11.6613	1.15e-15	5.57e-14	0.625204	ENSG00000013297
ARPC2.vs.TGFb	SLC25A39	-0.144025	0.126302	-1.14033	1	1	0.625204	ENSG00000013306
ARPC2.vs.TGFb	MVP	0.887185	0.116322	7.62698	0.833939	1	0.681426	ENSG00000013364
ARPC2.vs.TGFb	NUB1	-0.258722	0.0722643	-3.58021	1	1	0.552725	ENSG00000013374
ARPC2.vs.TGFb	PGM3	-1.06847	0.0978296	-10.9218	0.241984	1	0.681426	ENSG00000013375
ARPC2.vs.TGFb	RWDD2A	-1.33437	0.0941119	-14.1785	0.000190505	0.00362021	0.571009	ENSG00000013392
ARPC2.vs.TGFb	CLK1	0.622942	0.111483	5.58779	0.99964	1	0.552725	ENSG00000013441
ARPC2.vs.TGFb	POLR3B	-0.275918	0.0974613	-2.83106	1	1	0.662326	ENSG00000013503
ARPC2.vs.TGFb	ANGEL1	0.0767189	0.0914419	0.83899	1	1	0.904094	ENSG00000013523
ARPC2.vs.TGFb	RNF14	-0.66591	0.0814939	-8.17129	0.999979	1	0.625204	ENSG00000013561
ARPC2.vs.TGFb	DNASE1L1	-1.20554	0.130794	-9.21709	0.0580362	0.445954	0.904094	ENSG00000013563
ARPC2.vs.TGFb	DDX11	1.10545	0.122267	9.04127	0.194219	1	0.785404	ENSG00000013573
ARPC2.vs.TGFb	HEBP1	1.00383	0.130852	7.67148	0.488319	1	0.785404	ENSG00000013583
ARPC2.vs.TGFb	GPRC5A	1.08131	0.149211	7.24688	0.29289	1	0.904094	ENSG00000013588
ARPC2.vs.TGFb	MAMLD1	-3.00861	0.243976	-12.3316	9.14e-17	4.45e-15	0.662326	ENSG00000013619
ARPC2.vs.TGFb	TACC3	0.189532	0.146174	1.29662	1	1	1.50539	ENSG00000013810
ARPC2.vs.TGFb	UFL1	-0.231932	0.0939091	-2.46975	1	1	0.662326	ENSG00000014123
ARPC2.vs.TGFb	POLA2	0.403018	0.194365	2.07351	0.998935	1	0.773044	ENSG00000014138
ARPC2.vs.TGFb	ZC3H3	0.799697	0.142589	5.60842	0.919954	1	0.662326	ENSG00000014164
ARPC2.vs.TGFb	CAPN1	-0.495392	0.110083	-4.50015	0.999998	1	0.904094	ENSG00000014216
ARPC2.vs.TGFb	ACP3	-2.6989	0.351047	-7.68815	6.51e-07	5.84e-06	1.73176	ENSG00000014257
ARPC2.vs.TGFb	MDH1	-0.621297	0.0762478	-8.14839	1	1	0.702639	ENSG00000014641
ARPC2.vs.TGFb	SLC30A9	-0.303857	0.0946281	-3.21106	1	1	0.625204	ENSG00000014824
ARPC2.vs.TGFb	MTMR11	-0.0741352	0.114037	-0.6501	1	1	1.42025	ENSG00000014914
ARPC2.vs.TGFb	COX15	0.381573	0.0648009	5.88839	1	1	0.625204	ENSG00000014919
ARPC2.vs.TGFb	CCDC88C	0.287564	0.28855	0.996581	0.99323	1	1.43645	ENSG00000015133
ARPC2.vs.TGFb	YAF2	-0.140205	0.137241	-1.0216	1	1	1.73176	ENSG00000015153
ARPC2.vs.TGFb	ZMYND11	0.0674451	0.0803277	0.839624	1	1	0.497391	ENSG00000015171
ARPC2.vs.TGFb	BID	-0.35775	0.0826087	-4.33066	1	1	0.625204	ENSG00000015475
ARPC2.vs.TGFb	MATR3	0.367229	0.083632	4.39101	1	1	0.722331	ENSG00000015479
ARPC2.vs.TGFb	XYLT2	-0.487069	0.110971	-4.38917	0.999998	1	0.904094	ENSG00000015532
ARPC2.vs.TGFb	RGPD5	-0.25914	0.357726	-0.72441	0.981038	1	0.722331	ENSG00000015568
ARPC2.vs.TGFb	NUDCD3	0.152001	0.0826532	1.83903	1	1	0.904094	ENSG00000015676
ARPC2.vs.TGFb	GLT8D1	-0.464699	0.0871202	-5.334	1	1	0.497391	ENSG00000016864
ARPC2.vs.TGFb	ATP2C1	-0.62987	0.0903608	-6.97062	0.999979	1	0.681426	ENSG00000017260
ARPC2.vs.TGFb	IGF1	-3.8381	0.519103	-7.3937	2.28e-08	2.87e-07	1.43645	ENSG00000017427
ARPC2.vs.TGFb	SLC38A5	-2.41027	0.19443	-12.3966	2.03e-13	8.51e-12	0.625204	ENSG00000017483
ARPC2.vs.TGFb	RALBP1	-0.95776	0.0819406	-11.6885	0.696895	1	0.722331	ENSG00000017797
ARPC2.vs.TGFb	RUFY3	0.440115	0.0900141	4.8894	1	1	0.904094	ENSG00000018189
ARPC2.vs.TGFb	WWTR1	-1.14548	0.120338	-9.51884	0.113342	0.937769	0.722331	ENSG00000018408
ARPC2.vs.TGFb	AGPS	-0.795264	0.0984479	-8.07801	0.981221	1	0.904094	ENSG00000018510
ARPC2.vs.TGFb	CXorf56	0.0886937	0.118407	0.749057	1	1	1.42025	ENSG00000018610
ARPC2.vs.TGFb	ATP1A2	2.75615	0.32295	8.53428	2.7e-08	2.81e-07	1.73176	ENSG00000018625
ARPC2.vs.TGFb	TTC27	0.0716357	0.0967528	0.7404	1	1	0.662326	ENSG00000018699
ARPC2.vs.TGFb	ZNF582	-0.101215	0.176166	-0.574541	1	1	1.42025	ENSG00000018869
ARPC2.vs.TGFb	PHLDB1	-0.957674	0.0948465	-10.0971	0.672293	1	0.702639	ENSG00000019144
ARPC2.vs.TGFb	PRDM11	0.733256	0.136665	5.36537	0.97452	1	1.42025	ENSG00000019485
ARPC2.vs.TGFb	SNAI2	0.159051	0.107081	1.48534	1	1	0.785404	ENSG00000019549
ARPC2.vs.TGFb	HGF	5.42743	0.157158	34.5348	6.49e-175	2.11e-171	0.904094	ENSG00000019991
ARPC2.vs.TGFb	ZRANB1	0.424016	0.0814059	5.20866	1	1	0.497391	ENSG00000019995
ARPC2.vs.TGFb	NCDN	0.325715	0.116065	2.80633	1	1	0.625204	ENSG00000020129
ARPC2.vs.TGFb	ADGRA2	-0.539714	0.169722	-3.17998	0.996656	1	0.904094	ENSG00000020181
ARPC2.vs.TGFb	ZFP64	-0.1344	0.0973497	-1.38059	1	1	0.785404	ENSG00000020256
ARPC2.vs.TGFb	MNAT1	-0.328035	0.0946564	-3.46553	1	1	0.904094	ENSG00000020426
ARPC2.vs.TGFb	SAMD4A	0.00642865	0.0869325	0.0739499	1	1	0.702639	ENSG00000020577
ARPC2.vs.TGFb	RUNX3	-0.636408	0.347883	-1.82937	0.852026	1	1.40023	ENSG00000020633
ARPC2.vs.TGFb	MRE11	-0.0695473	0.106169	-0.655062	1	1	1.50539	ENSG00000020922
ARPC2.vs.TGFb	SERPINB1	1.7982	0.163017	11.0308	4.88e-07	5.07e-06	1.50539	ENSG00000021355
ARPC2.vs.TGFb	SPAST	-0.205574	0.116098	-1.7707	1	1	0.904094	ENSG00000021574
ARPC2.vs.TGFb	NRXN3	-3.47103	0.145642	-23.8326	7.27e-65	2.19e-62	0.625204	ENSG00000021645
ARPC2.vs.TGFb	OSBPL5	0.264489	0.103047	2.56668	1	1	0.552725	ENSG00000021762
ARPC2.vs.TGFb	AQR	0.313843	0.081703	3.84127	1	1	0.702639	ENSG00000021776
ARPC2.vs.TGFb	CPS1	0.200366	0.130526	1.53507	1	1	0.625204	ENSG00000021826
ARPC2.vs.TGFb	FHL1	1.37507	0.19748	6.96306	0.0287654	0.33349	0.625204	ENSG00000022267
ARPC2.vs.TGFb	RTF2	0.0205278	0.0751972	0.272987	1	1	0.625204	ENSG00000022277
ARPC2.vs.TGFb	SLC45A4	-0.483968	0.106271	-4.55408	0.999999	1	1.42025	ENSG00000022567
ARPC2.vs.TGFb	RNF10	-0.0801846	0.0804457	-0.996755	1	1	0.625204	ENSG00000022840
ARPC2.vs.TGFb	ZNF839	0.446598	0.12482	3.57794	0.999995	1	1.50272	ENSG00000022976
ARPC2.vs.TGFb	ZDHHC6	0.471018	0.0885783	5.31753	1	1	0.785404	ENSG00000023041
ARPC2.vs.TGFb	GRAMD1B	0.237652	0.12925	1.8387	1	1	1.50798	ENSG00000023171
ARPC2.vs.TGFb	RNH1	-0.148736	0.126613	-1.17473	1	1	0.699535	ENSG00000023191
ARPC2.vs.TGFb	NDUFS1	-0.17039	0.0606837	-2.80783	1	1	0.722331	ENSG00000023228
ARPC2.vs.TGFb	RB1CC1	0.0645871	0.0945956	0.68277	1	1	0.904094	ENSG00000023287
ARPC2.vs.TGFb	ERP44	-0.595125	0.106675	-5.57884	0.999926	1	0.904094	ENSG00000023318
ARPC2.vs.TGFb	ALAS1	-0.0509649	0.0983014	-0.518456	1	1	0.722331	ENSG00000023330
ARPC2.vs.TGFb	BIRC3	2.55481	0.271558	9.40799	5.16e-09	6.97e-08	1.42025	ENSG00000023445
ARPC2.vs.TGFb	AKAP11	1.02161	0.0989455	10.325	0.413556	1	0.904094	ENSG00000023516
ARPC2.vs.TGFb	GLRX2	-0.168056	0.17135	-0.980779	0.999999	1	0.785404	ENSG00000023572
ARPC2.vs.TGFb	SNAPC1	-1.00715	0.1005	-10.0213	0.471655	1	0.785404	ENSG00000023608
ARPC2.vs.TGFb	DERA	-0.72	0.12606	-5.71158	0.98683	1	0.785404	ENSG00000023697
ARPC2.vs.TGFb	STRAP	-0.73337	0.0795655	-9.21719	0.999598	1	0.904094	ENSG00000023734
ARPC2.vs.TGFb	ABCC2	1.16899	0.373809	3.12724	0.325607	1	1.23666	ENSG00000023839
ARPC2.vs.TGFb	DEF6	0.082291	0.310977	0.264621	0.998667	1	1.50812	ENSG00000023892
ARPC2.vs.TGFb	PLEKHO1	-1.3303	0.0882206	-15.0792	9.06e-05	0.00116966	0.904094	ENSG00000023902
ARPC2.vs.TGFb	GCLM	-0.448549	0.20177	-2.22308	0.996863	1	0.552725	ENSG00000023909
ARPC2.vs.TGFb	UBR2	0.18624	0.0759797	2.45118	1	1	0.904094	ENSG00000024048
ARPC2.vs.TGFb	EHD2	1.8571	0.230994	8.0396	0.000103432	0.00168912	0.699535	ENSG00000024422
ARPC2.vs.TGFb	CCDC28A	0.211734	0.158146	1.33885	1	1	1.42025	ENSG00000024862
ARPC2.vs.TGFb	HSF2	0.171	0.140281	1.21899	1	1	1.40023	ENSG00000025156
ARPC2.vs.TGFb	PHF20	-0.4007	0.0761499	-5.26199	1	1	0.552725	ENSG00000025293
ARPC2.vs.TGFb	HSD17B6	-4.64829	0.475081	-9.7842	8e-15	3e-13	0.773044	ENSG00000025423
ARPC2.vs.TGFb	NR1H3	0.516113	0.166144	3.10643	0.998207	1	1.73176	ENSG00000025434
ARPC2.vs.TGFb	TYMP	-0.502113	0.279829	-1.79436	0.962401	1	1.40023	ENSG00000025708
ARPC2.vs.TGFb	NCAPH2	0.39945	0.148804	2.68441	0.999973	1	0.625204	ENSG00000025770
ARPC2.vs.TGFb	TOMM34	-0.339311	0.147636	-2.29829	0.999996	1	0.785404	ENSG00000025772
ARPC2.vs.TGFb	SEC63	0.0217592	0.132778	0.163876	1	1	0.722331	ENSG00000025796
ARPC2.vs.TGFb	KPNA6	-0.23006	0.0634237	-3.62736	1	1	0.702639	ENSG00000025800
ARPC2.vs.TGFb	VIM	-0.363587	0.108013	-3.36614	1	1	0.702639	ENSG00000026025
ARPC2.vs.TGFb	RTEL1-TNFRSF6B	0.29111	0.156393	1.86141	0.999997	1	0.662326	ENSG00000026036
ARPC2.vs.TGFb	FAS	0.769455	0.0948735	8.11033	0.992451	1	0.497391	ENSG00000026103
ARPC2.vs.TGFb	RNASET2	-0.436571	0.110292	-3.95832	1	1	0.662326	ENSG00000026297
ARPC2.vs.TGFb	CD44	1.61532	0.127267	12.6924	6.66e-07	1.12e-05	0.904094	ENSG00000026508
ARPC2.vs.TGFb	KCNG1	-0.384041	0.212993	-1.80306	0.998086	1	0.497391	ENSG00000026559
ARPC2.vs.TGFb	AGPAT4	-0.912111	0.11146	-8.18332	0.784805	1	0.662326	ENSG00000026652
ARPC2.vs.TGFb	BTN3A1	0.588454	0.109312	5.38324	0.999917	1	0.552725	ENSG00000026950
ARPC2.vs.TGFb	MIPEP	1.47943	0.105423	14.0333	2.71e-06	5.72e-05	0.662326	ENSG00000027001
ARPC2.vs.TGFb	PRKCH	-0.56781	0.344298	-1.64918	0.895314	1	1.43645	ENSG00000027075
ARPC2.vs.TGFb	IFNGR1	0.314192	0.0900316	3.4898	1	1	0.552725	ENSG00000027697
ARPC2.vs.TGFb	B4GALT7	-1.19337	0.113137	-10.5481	0.0437058	0.533534	0.552725	ENSG00000027847
ARPC2.vs.TGFb	VRK2	-0.25228	0.123292	-2.04619	1	1	1.73176	ENSG00000028116
ARPC2.vs.TGFb	TNFRSF1B	2.67905	0.160507	16.6912	6.53e-26	1.95e-24	1.73176	ENSG00000028137
ARPC2.vs.TGFb	VEZT	-0.21874	0.0828172	-2.64124	1	1	0.904094	ENSG00000028203
ARPC2.vs.TGFb	POU2F2	-0.241353	0.167369	-1.44204	0.999997	1	1.50272	ENSG00000028277
ARPC2.vs.TGFb	BRD9	-0.219466	0.0945045	-2.32228	1	1	0.785404	ENSG00000028310
ARPC2.vs.TGFb	SNX1	0.425555	0.0608864	6.98933	1	1	0.625204	ENSG00000028528
ARPC2.vs.TGFb	TBPL1	-0.163675	0.123869	-1.32135	1	1	1.50272	ENSG00000028839
ARPC2.vs.TGFb	ARNTL2	0.437331	0.1445	3.02651	0.999951	1	0.785404	ENSG00000029153
ARPC2.vs.TGFb	BCLAF1	0.355446	0.095801	3.71026	1	1	0.625204	ENSG00000029363
ARPC2.vs.TGFb	SLC39A9	-0.513606	0.0888642	-5.77967	1	1	0.699535	ENSG00000029364
ARPC2.vs.TGFb	ANK1	0.172369	0.286623	0.60138	0.99808	1	1.50539	ENSG00000029534
ARPC2.vs.TGFb	TFB1M	0.368367	0.145103	2.53866	0.999993	1	1.50798	ENSG00000029639
ARPC2.vs.TGFb	RABEP1	0.0935158	0.0945027	0.989557	1	1	0.904094	ENSG00000029725
ARPC2.vs.TGFb	HMGB3	-0.77762	0.167218	-4.65034	0.908222	1	1.50539	ENSG00000029993
ARPC2.vs.TGFb	NUP160	0.729997	0.091892	7.94408	0.99835	1	0.625204	ENSG00000030066
ARPC2.vs.TGFb	BAK1	-0.652594	0.136956	-4.765	0.994404	1	0.904094	ENSG00000030110
ARPC2.vs.TGFb	IKZF2	1.16982	0.157701	7.41794	0.140776	0.615915	1.50272	ENSG00000030419
ARPC2.vs.TGFb	GRN	0.691055	0.139705	4.94653	0.986496	1	0.699535	ENSG00000030582
ARPC2.vs.TGFb	FAM13B	0.174043	0.0973724	1.78739	1	1	0.552725	ENSG00000031003
ARPC2.vs.TGFb	ARHGAP31	-1.26597	0.0814166	-15.5493	0.000543839	0.0111182	0.497391	ENSG00000031081
ARPC2.vs.TGFb	CENPQ	0.748831	0.301528	2.48345	0.797574	1	1.40023	ENSG00000031691
ARPC2.vs.TGFb	SARS1	-0.0322817	0.0657077	-0.491293	1	1	0.699535	ENSG00000031698
ARPC2.vs.TGFb	RANBP3	0.382125	0.0819451	4.66319	1	1	0.552725	ENSG00000031823
ARPC2.vs.TGFb	ARID4A	0.227631	0.110594	2.05827	1	1	0.785404	ENSG00000032219
ARPC2.vs.TGFb	EIPR1	-0.0895147	0.0992336	-0.902061	1	1	0.625204	ENSG00000032389
ARPC2.vs.TGFb	PNPLA6	0.152145	0.11842	1.28479	1	1	0.699535	ENSG00000032444
ARPC2.vs.TGFb	IFT88	1.78865	0.172121	10.3919	2.3e-06	1.97e-05	1.73176	ENSG00000032742
ARPC2.vs.TGFb	ALG1	0.0663726	0.101343	0.654929	1	1	0.596681	ENSG00000033011
ARPC2.vs.TGFb	ZCCHC8	0.401277	0.108538	3.69711	1	1	0.571009	ENSG00000033030
ARPC2.vs.TGFb	ABCF2	-0.0367538	0.0815857	-0.450494	1	1	0.497391	ENSG00000033050
ARPC2.vs.TGFb	CHPF2	-1.02593	0.0951425	-10.7831	0.392605	1	0.699535	ENSG00000033100
ARPC2.vs.TGFb	FUT8	0.0223162	0.107602	0.207396	1	1	0.625204	ENSG00000033170
ARPC2.vs.TGFb	UBA6	-0.155326	0.10613	-1.46354	1	1	0.702639	ENSG00000033178
ARPC2.vs.TGFb	GAB2	-0.42846	0.121473	-3.52719	0.999999	1	0.785404	ENSG00000033327
ARPC2.vs.TGFb	ATP6V0A1	0.840863	0.0911987	9.22012	0.959503	1	0.497391	ENSG00000033627
ARPC2.vs.TGFb	PIAS1	0.0186158	0.10696	0.174044	1	1	0.552725	ENSG00000033800
ARPC2.vs.TGFb	SLC4A7	-0.969521	0.132756	-7.30302	0.590794	1	0.702639	ENSG00000033867
ARPC2.vs.TGFb	APBA2	0.584844	0.109333	5.3492	0.999927	1	0.596681	ENSG00000034053
ARPC2.vs.TGFb	MAP2K3	-0.379304	0.150118	-2.52671	0.999982	1	0.552725	ENSG00000034152
ARPC2.vs.TGFb	TMSB10	-1.78282	0.143418	-12.4309	2.4e-08	5.81e-07	0.722331	ENSG00000034510
ARPC2.vs.TGFb	ASTE1	0.0139455	0.161748	0.0862175	1	1	1.40023	ENSG00000034533
ARPC2.vs.TGFb	RNF19A	-0.649541	0.0875583	-7.41839	0.999969	1	0.904094	ENSG00000034677
ARPC2.vs.TGFb	PEX3	-0.279861	0.108954	-2.56861	1	1	1.50539	ENSG00000034693
ARPC2.vs.TGFb	GABARAPL2	-1.10965	0.10351	-10.7202	0.144727	0.952981	0.904094	ENSG00000034713
ARPC2.vs.TGFb	SH3YL1	-0.231208	0.117682	-1.96468	1	1	0.625204	ENSG00000035115
ARPC2.vs.TGFb	FAM136A	0.00319661	0.0997495	0.0320464	1	1	0.662326	ENSG00000035141
ARPC2.vs.TGFb	VCL	-0.256856	0.0938686	-2.73633	1	1	0.699535	ENSG00000035403
ARPC2.vs.TGFb	DAPK2	1.0753	0.271671	3.95808	0.390826	1	1.43645	ENSG00000035664
ARPC2.vs.TGFb	NSMAF	1.40476	0.0751457	18.6939	3.59e-08	1.21e-06	0.497391	ENSG00000035681
ARPC2.vs.TGFb	ADSS2	0.140128	0.0774949	1.80822	1	1	0.497391	ENSG00000035687
ARPC2.vs.TGFb	TIMP2	-0.209487	0.154107	-1.35936	1	1	0.699535	ENSG00000035862
ARPC2.vs.TGFb	RFC1	0.0806274	0.0967801	0.833099	1	1	0.625204	ENSG00000035928
ARPC2.vs.TGFb	TBC1D23	0.282774	0.114862	2.46186	1	1	0.904094	ENSG00000036054
ARPC2.vs.TGFb	CUL3	0.354894	0.0859934	4.127	1	1	0.702639	ENSG00000036257
ARPC2.vs.TGFb	MYOM2	-0.705247	0.441466	-1.59751	0.747883	1	1.42025	ENSG00000036448
ARPC2.vs.TGFb	ZZZ3	0.618609	0.112786	5.48482	0.99964	1	0.497391	ENSG00000036549
ARPC2.vs.TGFb	USP2	0.483177	0.353527	1.36673	0.92813	1	1.50812	ENSG00000036672
ARPC2.vs.TGFb	TUBG2	-0.814626	0.132207	-6.16175	0.919565	1	1.42025	ENSG00000037042
ARPC2.vs.TGFb	RPL26L1	-0.635107	0.140483	-4.52088	0.995304	1	1.42025	ENSG00000037241
ARPC2.vs.TGFb	NSUN2	-0.236688	0.0996655	-2.37483	1	1	0.552725	ENSG00000037474
ARPC2.vs.TGFb	FBXO42	-0.0198828	0.0817287	-0.243278	1	1	0.596681	ENSG00000037637
ARPC2.vs.TGFb	MFAP3	-0.844906	0.101758	-8.30311	0.936264	1	0.596681	ENSG00000037749
ARPC2.vs.TGFb	MRI1	-0.938602	0.100362	-9.35216	0.729655	1	0.904094	ENSG00000037757
ARPC2.vs.TGFb	METTL1	-0.226132	0.173437	-1.30382	0.999996	1	1.50539	ENSG00000037897
ARPC2.vs.TGFb	HOXC8	-0.186708	0.430272	-0.433931	0.973541	1	1.42025	ENSG00000037965
ARPC2.vs.TGFb	AGA	-0.569845	0.103455	-5.50814	0.999984	1	0.662326	ENSG00000038002
ARPC2.vs.TGFb	PI4K2B	-0.2088	0.154697	-1.34973	1	1	1.50798	ENSG00000038210
ARPC2.vs.TGFb	BOD1L1	0.112903	0.111749	1.01033	1	1	0.702639	ENSG00000038219
ARPC2.vs.TGFb	MAT2B	0.451754	0.122666	3.6828	0.999996	1	0.904094	ENSG00000038274
ARPC2.vs.TGFb	EDC4	0.068443	0.111168	0.61567	1	1	0.722331	ENSG00000038358
ARPC2.vs.TGFb	TRIO	0.254867	0.0546242	4.66582	1	1	0.681426	ENSG00000038382
ARPC2.vs.TGFb	VCAN	-0.908121	0.155498	-5.84009	0.722697	1	0.702639	ENSG00000038427
ARPC2.vs.TGFb	CLEC16A	-0.231062	0.082191	-2.81128	1	1	0.596681	ENSG00000038532
ARPC2.vs.TGFb	MSR1	2.29106	0.349875	6.54824	0.000112093	0.00106611	1.23666	ENSG00000038945
ARPC2.vs.TGFb	MTREX	0.428689	0.108535	3.94977	1	1	0.904094	ENSG00000039123
ARPC2.vs.TGFb	DNAH5	3.83019	0.21109	18.1448	2.73e-41	4.9e-39	0.497391	ENSG00000039139
ARPC2.vs.TGFb	ZFYVE16	0.777003	0.0977048	7.95255	0.988766	1	0.702639	ENSG00000039319
ARPC2.vs.TGFb	RIPOR1	0.14912	0.149963	0.994379	1	1	0.497391	ENSG00000039523
ARPC2.vs.TGFb	RAI14	-1.18816	0.111347	-10.6708	0.0455264	0.451272	0.699535	ENSG00000039560
ARPC2.vs.TGFb	PNKP	0.0433905	0.133329	0.32544	1	1	0.904094	ENSG00000039650
ARPC2.vs.TGFb	PHLPP2	-0.555987	0.0931794	-5.96684	0.999999	1	0.552725	ENSG00000040199
ARPC2.vs.TGFb	SPDL1	-1.62323	0.215828	-7.52096	0.00194075	0.0208932	0.904094	ENSG00000040275
ARPC2.vs.TGFb	STAU2	0.552204	0.0950667	5.8086	0.999999	1	0.785404	ENSG00000040341
ARPC2.vs.TGFb	SLC66A1	1.53477	0.156609	9.80002	0.000319266	0.0020739	1.73176	ENSG00000040487
ARPC2.vs.TGFb	CTNS	0.961956	0.168327	5.71481	0.589404	1	1.50798	ENSG00000040531
ARPC2.vs.TGFb	RTN4R	-0.266443	0.347972	-0.7657	0.982625	1	1.40023	ENSG00000040608
ARPC2.vs.TGFb	PHF23	-0.143221	0.105663	-1.35546	1	1	0.497391	ENSG00000040633
ARPC2.vs.TGFb	CDH10	-0.63393	0.343028	-1.84804	0.857054	1	1.42025	ENSG00000040731
ARPC2.vs.TGFb	INPP4A	-0.4193	0.0808134	-5.1885	1	1	0.625204	ENSG00000040933
ARPC2.vs.TGFb	RAB27B	2.85754	0.399029	7.16122	1.62e-06	1.7e-05	1.42025	ENSG00000041353
ARPC2.vs.TGFb	PSMA4	-0.228175	0.0993793	-2.296	1	1	0.497391	ENSG00000041357
ARPC2.vs.TGFb	LSG1	0.38339	0.0985642	3.88974	1	1	0.596681	ENSG00000041802
ARPC2.vs.TGFb	PARP3	-0.556863	0.133173	-4.18151	0.999562	1	1.73176	ENSG00000041880
ARPC2.vs.TGFb	TNC	-2.69229	0.159002	-16.9324	9.38e-27	7.31e-25	0.681426	ENSG00000041982
ARPC2.vs.TGFb	THAP3	0.256423	0.133498	1.92079	1	1	1.42025	ENSG00000041988
ARPC2.vs.TGFb	RIPOR3	5.37443	0.295207	18.2056	5.59e-50	1.15e-47	0.552725	ENSG00000042062
ARPC2.vs.TGFb	TDP1	0.0152926	0.0936158	0.163355	1	1	0.662326	ENSG00000042088
ARPC2.vs.TGFb	AIFM2	0.19685	0.132185	1.4892	1	1	1.50272	ENSG00000042286
ARPC2.vs.TGFb	SPATA7	0.898206	0.140686	6.38449	0.765331	1	1.40023	ENSG00000042317
ARPC2.vs.TGFb	MED17	0.130348	0.0959136	1.35902	1	1	0.625204	ENSG00000042429
ARPC2.vs.TGFb	RETSAT	-0.389198	0.119556	-3.25537	1	1	0.904094	ENSG00000042445
ARPC2.vs.TGFb	CAPG	0.00429941	0.142301	0.0302135	1	1	0.904094	ENSG00000042493
ARPC2.vs.TGFb	AP2S1	-0.459735	0.107543	-4.27489	1	1	0.625204	ENSG00000042753
ARPC2.vs.TGFb	USH2A	1.23421	0.536208	2.30174	0.331146	1	1.40023	ENSG00000042781
ARPC2.vs.TGFb	TG	1.57811	0.373932	4.22032	0.0610473	0.298644	1.50539	ENSG00000042832
ARPC2.vs.TGFb	DCUN1D1	-0.327033	0.146668	-2.22975	0.999998	1	0.904094	ENSG00000043093
ARPC2.vs.TGFb	JADE2	1.6078	0.112201	14.3296	3.03e-08	6.65e-07	0.785404	ENSG00000043143
ARPC2.vs.TGFb	TRIT1	-0.45274	0.0922323	-4.9087	1	1	1.50272	ENSG00000043514
ARPC2.vs.TGFb	CUL7	-0.7434	0.0947187	-7.8485	0.996626	1	0.681426	ENSG00000044090
ARPC2.vs.TGFb	CTNNA1	0.159062	0.0614236	2.5896	1	1	0.702639	ENSG00000044115
ARPC2.vs.TGFb	PHKA2	0.115275	0.10294	1.11983	1	1	0.571009	ENSG00000044446
ARPC2.vs.TGFb	CNTLN	1.12386	0.149176	7.53381	0.203181	0.740915	1.73176	ENSG00000044459
ARPC2.vs.TGFb	HSPA5	-1.69907	0.111548	-15.2317	1.84e-10	5.37e-09	0.722331	ENSG00000044574
ARPC2.vs.TGFb	DSG2	0.351573	0.13639	2.57771	0.999999	1	0.497391	ENSG00000046604
ARPC2.vs.TGFb	GEMIN8	0.246939	0.128861	1.91632	1	1	1.40023	ENSG00000046647
ARPC2.vs.TGFb	OFD1	0.269973	0.100614	2.68326	1	1	0.785404	ENSG00000046651
ARPC2.vs.TGFb	WDR37	-0.417048	0.0719233	-5.79851	1	1	0.662326	ENSG00000047056
ARPC2.vs.TGFb	YTHDC2	0.454377	0.105493	4.30717	1	1	0.596681	ENSG00000047188
ARPC2.vs.TGFb	CTPS2	0.173617	0.0966026	1.79723	1	1	0.785404	ENSG00000047230
ARPC2.vs.TGFb	ATP6V1H	0.266605	0.108787	2.4507	1	1	0.625204	ENSG00000047249
ARPC2.vs.TGFb	POLR2B	0.0847764	0.093462	0.907069	1	1	0.702639	ENSG00000047315
ARPC2.vs.TGFb	FAM214A	0.0924628	0.118711	0.778888	1	1	0.785404	ENSG00000047346
ARPC2.vs.TGFb	TPR	0.524977	0.09946	5.27827	0.999999	1	0.699535	ENSG00000047410
ARPC2.vs.TGFb	KIAA0556	0.293419	0.0809496	3.62471	1	1	0.904094	ENSG00000047578
ARPC2.vs.TGFb	DTNBP1	0.708671	0.183803	3.8556	0.943517	1	1.43645	ENSG00000047579
ARPC2.vs.TGFb	C12orf4	0.150738	0.0937615	1.60767	1	1	0.785404	ENSG00000047621
ARPC2.vs.TGFb	SCML1	1.56662	0.179638	8.72098	0.00080459	0.00567406	1.50539	ENSG00000047634
ARPC2.vs.TGFb	WWC3	0.692943	0.0730592	9.48468	0.999987	1	0.904094	ENSG00000047644
ARPC2.vs.TGFb	ARHGAP6	3.98846	0.275878	14.4573	1.21e-27	4.83e-26	1.42025	ENSG00000047648
ARPC2.vs.TGFb	MAP4	-0.505344	0.086054	-5.87241	1	1	0.699535	ENSG00000047849
ARPC2.vs.TGFb	GOPC	-1.51377	0.11426	-13.2484	3.45e-06	9.47e-05	0.497391	ENSG00000047932
ARPC2.vs.TGFb	USP28	-0.0588847	0.0963447	-0.611187	1	1	0.662326	ENSG00000048028
ARPC2.vs.TGFb	HDAC9	3.6265	0.456217	7.94907	4.28e-09	5.91e-08	1.40023	ENSG00000048052
ARPC2.vs.TGFb	TSPAN17	-0.173152	0.0934741	-1.8524	1	1	0.702639	ENSG00000048140
ARPC2.vs.TGFb	NOP16	-0.0801383	0.170513	-0.469982	1	1	1.73176	ENSG00000048162
ARPC2.vs.TGFb	CC2D2A	1.59817	0.0773069	20.6731	5.07e-15	1.67e-13	0.904094	ENSG00000048342
ARPC2.vs.TGFb	RRM2B	-0.176848	0.132673	-1.33297	1	1	0.904094	ENSG00000048392
ARPC2.vs.TGFb	ZNF800	0.646901	0.0989419	6.53819	0.999821	1	0.785404	ENSG00000048405
ARPC2.vs.TGFb	SNX29	-0.275901	0.0842902	-3.27323	1	1	0.497391	ENSG00000048471
ARPC2.vs.TGFb	MRPS10	-0.467499	0.10216	-4.57617	1	1	0.785404	ENSG00000048544
ARPC2.vs.TGFb	RSF1	-0.0452291	0.111087	-0.407151	1	1	0.625204	ENSG00000048649
ARPC2.vs.TGFb	VPS13D	0.576263	0.0901822	6.38998	0.999999	1	0.904094	ENSG00000048707
ARPC2.vs.TGFb	CELF2	0.727743	0.199283	3.6518	0.914059	1	1.50798	ENSG00000048740
ARPC2.vs.TGFb	FAM120A	0.123631	0.0813252	1.5202	1	1	0.904094	ENSG00000048828
ARPC2.vs.TGFb	R3HDM1	-0.454162	0.140578	-3.23068	0.999948	1	0.904094	ENSG00000048991
ARPC2.vs.TGFb	COL9A2	0.30847	0.25048	1.23151	0.997117	1	0.773044	ENSG00000049089
ARPC2.vs.TGFb	KITLG	1.73944	0.119643	14.5386	3.2e-10	9.97e-09	0.662326	ENSG00000049130
ARPC2.vs.TGFb	ERCC8	-0.0756216	0.127776	-0.59183	1	1	0.904094	ENSG00000049167
ARPC2.vs.TGFb	ADAMTS6	-2.01263	0.128165	-15.7034	1.38e-15	5.81e-14	0.722331	ENSG00000049192
ARPC2.vs.TGFb	H6PD	1.36164	0.119965	11.3504	0.00128665	0.0247318	0.497391	ENSG00000049239
ARPC2.vs.TGFb	VAMP3	-0.511995	0.0854847	-5.98932	1	1	0.699535	ENSG00000049245
ARPC2.vs.TGFb	PER3	1.02391	0.267137	3.83289	0.464342	1	1.42025	ENSG00000049246
ARPC2.vs.TGFb	LTBP1	-0.0756299	0.0727202	-1.04001	1	1	0.681426	ENSG00000049323
ARPC2.vs.TGFb	RCN1	-2.61715	0.102474	-25.5398	2.1e-56	3.38e-54	0.904094	ENSG00000049449
ARPC2.vs.TGFb	ELN	-6.29563	0.375782	-16.7534	2.12e-45	2.97e-43	0.699535	ENSG00000049540
ARPC2.vs.TGFb	RFC2	0.284896	0.176457	1.61453	0.999975	1	1.42025	ENSG00000049541
ARPC2.vs.TGFb	ARID1B	0.40384	0.0949968	4.25109	1	1	0.497391	ENSG00000049618
ARPC2.vs.TGFb	CLPTM1L	-1.18727	0.0734379	-16.167	0.00538483	0.0652915	0.722331	ENSG00000049656
ARPC2.vs.TGFb	NEDD4L	0.898175	0.124315	7.225	0.793633	1	0.552725	ENSG00000049759
ARPC2.vs.TGFb	PPP1R3F	0.189446	0.177522	1.06717	0.999998	1	1.50539	ENSG00000049769
ARPC2.vs.TGFb	HEXB	0.773423	0.0799202	9.67744	0.997709	1	0.681426	ENSG00000049860
ARPC2.vs.TGFb	PTCD2	0.455133	0.117038	3.88875	0.999998	1	1.50539	ENSG00000049883
ARPC2.vs.TGFb	JKAMP	-0.506897	0.0946239	-5.35696	1	1	0.596681	ENSG00000050130
ARPC2.vs.TGFb	DKK3	-0.487642	0.111223	-4.38435	0.999998	1	0.702639	ENSG00000050165
ARPC2.vs.TGFb	ARHGEF5	0.113056	0.349042	0.323905	0.995189	1	1.42025	ENSG00000050327
ARPC2.vs.TGFb	NFE2L3	0.240238	0.0910177	2.63946	1	1	0.552725	ENSG00000050344
ARPC2.vs.TGFb	MCUR1	-1.04964	0.115614	-9.07887	0.333821	1	1.42025	ENSG00000050393
ARPC2.vs.TGFb	LIMA1	-0.412467	0.0713442	-5.78137	1	1	0.722331	ENSG00000050405
ARPC2.vs.TGFb	LETMD1	0.652121	0.126431	5.15793	0.997034	1	0.904094	ENSG00000050426
ARPC2.vs.TGFb	SLC4A8	-0.759446	0.126041	-6.02539	0.971839	1	1.42025	ENSG00000050438
ARPC2.vs.TGFb	MAPK9	-1.13319	0.109669	-10.3328	0.112281	1	0.625204	ENSG00000050748
ARPC2.vs.TGFb	BCAR1	0.0279236	0.127923	0.218284	1	1	0.702639	ENSG00000050820
ARPC2.vs.TGFb	FAM160A2	0.0358786	0.0976881	0.367277	1	1	0.552725	ENSG00000051009
ARPC2.vs.TGFb	HERPUD1	-2.07685	0.106147	-19.5657	1.75e-24	9.29e-23	0.904094	ENSG00000051108
ARPC2.vs.TGFb	HOMER3	-0.585951	0.139531	-4.19944	0.998499	1	0.596681	ENSG00000051128
ARPC2.vs.TGFb	RAD51	-0.309616	0.270483	-1.14468	0.994652	1	1.40023	ENSG00000051180
ARPC2.vs.TGFb	POLQ	1.15145	0.296541	3.88296	0.304768	1	1.50539	ENSG00000051341
ARPC2.vs.TGFb	PIK3CB	0.229228	0.101745	2.25296	1	1	0.904094	ENSG00000051382
ARPC2.vs.TGFb	CYBA	-1.07435	0.160341	-6.70041	0.321425	1	0.702639	ENSG00000051523
ARPC2.vs.TGFb	THOC3	-0.617304	0.121972	-5.06101	0.999148	1	0.571009	ENSG00000051596
ARPC2.vs.TGFb	HEBP2	1.03479	0.0963839	10.7362	0.359053	1	0.785404	ENSG00000051620
ARPC2.vs.TGFb	MPHOSPH9	0.322292	0.113938	2.82865	1	1	0.662326	ENSG00000051825
ARPC2.vs.TGFb	PLEKHA5	1.6753	0.123813	13.5309	2.46e-08	6.45e-07	0.662326	ENSG00000052126
ARPC2.vs.TGFb	SIKE1	-0.483325	0.115194	-4.19575	0.999996	1	0.596681	ENSG00000052723
ARPC2.vs.TGFb	RRP12	0.494742	0.133067	3.71799	0.999927	1	0.497391	ENSG00000052749
ARPC2.vs.TGFb	FNIP2	-0.612541	0.102875	-5.95422	0.999917	1	0.596681	ENSG00000052795
ARPC2.vs.TGFb	MSMO1	-1.79364	0.21466	-8.35573	0.000108998	0.00171984	0.722331	ENSG00000052802
ARPC2.vs.TGFb	TTC17	0.506367	0.0786712	6.4365	1	1	0.702639	ENSG00000052841
ARPC2.vs.TGFb	FOXN3	-0.912072	0.0999737	-9.12312	0.810438	1	0.681426	ENSG00000053254
ARPC2.vs.TGFb	AKR7A2	-0.468771	0.118818	-3.94527	0.999996	1	0.904094	ENSG00000053371
ARPC2.vs.TGFb	MRTO4	0.107708	0.109492	0.983711	1	1	0.785404	ENSG00000053372
ARPC2.vs.TGFb	USE1	-0.220024	0.126039	-1.74568	1	1	1.73176	ENSG00000053501
ARPC2.vs.TGFb	LAMA3	3.10416	0.290615	10.6814	2.24e-13	4.27e-12	1.40023	ENSG00000053747
ARPC2.vs.TGFb	AP5M1	-0.0497439	0.12092	-0.41138	1	1	0.625204	ENSG00000053770
ARPC2.vs.TGFb	ANAPC4	-0.0884903	0.0977305	-0.905453	1	1	0.785404	ENSG00000053900
ARPC2.vs.TGFb	TRAPPC3	-0.635359	0.0700711	-9.06735	1	1	0.625204	ENSG00000054116
ARPC2.vs.TGFb	THRAP3	-0.176232	0.0725448	-2.42929	1	1	0.702639	ENSG00000054118
ARPC2.vs.TGFb	PHPT1	-0.744846	0.132607	-5.61696	0.972832	1	0.702639	ENSG00000054148
ARPC2.vs.TGFb	ARID4B	0.185905	0.106495	1.74567	1	1	0.904094	ENSG00000054267
ARPC2.vs.TGFb	OPN3	-0.21947	0.210844	-1.04091	0.999893	1	0.552725	ENSG00000054277
ARPC2.vs.TGFb	SDCCAG8	0.0406513	0.0993092	0.40934	1	1	0.552725	ENSG00000054282
ARPC2.vs.TGFb	PTPRN	-1.26918	0.151095	-8.39986	0.0374131	0.42029	0.625204	ENSG00000054356
ARPC2.vs.TGFb	HHAT	-1.99355	0.09424	-21.154	2.74e-26	2.56e-24	0.552725	ENSG00000054392
ARPC2.vs.TGFb	KIF1B	-0.418755	0.0773043	-5.41697	1	1	0.904094	ENSG00000054523
ARPC2.vs.TGFb	FOXC1	1.69872	0.169782	10.0053	1.93e-05	0.000167298	1.50539	ENSG00000054598
ARPC2.vs.TGFb	TBC1D22A	0.238483	0.0681851	3.49758	1	1	0.662326	ENSG00000054611
ARPC2.vs.TGFb	SYNE2	2.16428	0.139008	15.5694	2.75e-17	5.45e-16	1.73176	ENSG00000054654
ARPC2.vs.TGFb	ATP9A	-0.0124993	0.0785065	-0.159213	1	1	0.702639	ENSG00000054793
ARPC2.vs.TGFb	FAM168A	-1.01014	0.0928677	-10.8772	0.456533	1	0.904094	ENSG00000054965
ARPC2.vs.TGFb	RELT	-1.15968	0.172069	-6.73963	0.176703	0.740513	1.50798	ENSG00000054967
ARPC2.vs.TGFb	GALC	0.621347	0.112425	5.52678	0.999621	1	0.625204	ENSG00000054983
ARPC2.vs.TGFb	NOP58	0.362464	0.114249	3.17258	1	1	0.785404	ENSG00000055044
ARPC2.vs.TGFb	SZRD1	0.950061	0.110623	8.58824	0.674162	1	0.722331	ENSG00000055070
ARPC2.vs.TGFb	KCNH2	-0.893711	0.287736	-3.10601	0.644084	1	1.40023	ENSG00000055118
ARPC2.vs.TGFb	CUL1	0.556958	0.0900314	6.18626	1	1	0.625204	ENSG00000055130
ARPC2.vs.TGFb	FAM114A2	-0.410957	0.105999	-3.87698	1	1	0.625204	ENSG00000055147
ARPC2.vs.TGFb	CYFIP2	-0.517194	0.155923	-3.31698	0.999021	1	0.552725	ENSG00000055163
ARPC2.vs.TGFb	TAB2	-0.164761	0.0914944	-1.80078	1	1	0.596681	ENSG00000055208
ARPC2.vs.TGFb	GINM1	-0.3132	0.111592	-2.80666	1	1	0.625204	ENSG00000055211
ARPC2.vs.TGFb	EIF2AK2	-0.196716	0.133405	-1.47458	1	1	0.904094	ENSG00000055332
ARPC2.vs.TGFb	USP36	0.469236	0.140957	3.32894	0.999917	1	0.625204	ENSG00000055483
ARPC2.vs.TGFb	KMT2C	0.381212	0.0821635	4.63967	1	1	0.699535	ENSG00000055609
ARPC2.vs.TGFb	CCDC85A	0.206187	0.308744	0.667825	0.994978	1	1.42025	ENSG00000055813
ARPC2.vs.TGFb	PUM2	0.308064	0.0770847	3.99644	1	1	0.904094	ENSG00000055917
ARPC2.vs.TGFb	MRPL43	-0.340583	0.0955228	-3.56546	1	1	0.552725	ENSG00000055950
ARPC2.vs.TGFb	HPF1	0.423772	0.14899	2.8443	0.999945	1	0.773044	ENSG00000056050
ARPC2.vs.TGFb	ZFR	0.147334	0.0642374	2.29358	1	1	0.702639	ENSG00000056097
ARPC2.vs.TGFb	ZNF280C	0.318154	0.14429	2.20496	0.999999	1	1.40023	ENSG00000056277
ARPC2.vs.TGFb	TRAF1	-0.126747	0.155889	-0.813058	1	1	1.40023	ENSG00000056558
ARPC2.vs.TGFb	RC3H2	-0.1851	0.0815852	-2.2688	1	1	0.702639	ENSG00000056586
ARPC2.vs.TGFb	TRAF3IP2	1.42109	0.133291	10.6616	0.000791043	0.00590017	1.42025	ENSG00000056972
ARPC2.vs.TGFb	GYG2	-0.759312	0.122526	-6.19713	0.975257	1	0.662326	ENSG00000056998
ARPC2.vs.TGFb	DCBLD2	-0.302843	0.111267	-2.72177	1	1	0.722331	ENSG00000057019
ARPC2.vs.TGFb	SOAT1	1.12038	0.101493	11.039	0.117787	0.808846	0.904094	ENSG00000057252
ARPC2.vs.TGFb	PKP2	-0.890736	0.18683	-4.76762	0.72067	1	1.40023	ENSG00000057294
ARPC2.vs.TGFb	GDI2	-0.0966926	0.079665	-1.21374	1	1	0.681426	ENSG00000057608
ARPC2.vs.TGFb	PRDM1	1.15728	0.216243	5.35176	0.233507	0.971166	1.42025	ENSG00000057657
ARPC2.vs.TGFb	ATG5	-0.471818	0.122089	-3.86455	0.999992	1	0.662326	ENSG00000057663
ARPC2.vs.TGFb	TMCC3	-0.214639	0.353718	-0.606807	0.987098	1	1.40023	ENSG00000057704
ARPC2.vs.TGFb	PITHD1	-0.157472	0.0851434	-1.84949	1	1	0.662326	ENSG00000057757
ARPC2.vs.TGFb	MTA3	-0.185689	0.0912064	-2.03592	1	1	0.497391	ENSG00000057935
ARPC2.vs.TGFb	USP13	0.0536549	0.142398	0.376794	1	1	0.571009	ENSG00000058056
ARPC2.vs.TGFb	ATP11B	-0.776931	0.095634	-8.124	0.990164	1	0.722331	ENSG00000058063
ARPC2.vs.TGFb	LAMC2	-2.48579	0.355168	-6.9989	1.44e-05	0.000237937	0.773044	ENSG00000058085
ARPC2.vs.TGFb	CDK14	-0.520792	0.086814	-5.99894	1	1	0.552725	ENSG00000058091
ARPC2.vs.TGFb	SEC61A1	-0.185217	0.107344	-1.72546	1	1	0.904094	ENSG00000058262
ARPC2.vs.TGFb	PPP1R12A	-0.00048622	0.0998339	-0.00487029	1	1	0.702639	ENSG00000058272
ARPC2.vs.TGFb	CAMK2B	1.27091	0.572689	2.2192	0.318124	1	1.43645	ENSG00000058404
ARPC2.vs.TGFb	CROCC	-0.765616	0.130781	-5.85417	0.963449	1	0.625204	ENSG00000058453
ARPC2.vs.TGFb	POLR3E	0.324279	0.0852373	3.80443	1	1	0.552725	ENSG00000058600
ARPC2.vs.TGFb	ATP2B4	-0.503221	0.0786344	-6.3995	1	1	0.699535	ENSG00000058668
ARPC2.vs.TGFb	ZC3H11A	0.118865	0.125921	0.943962	1	1	0.904094	ENSG00000058673
ARPC2.vs.TGFb	RIOK2	-0.0908549	0.119548	-0.759989	1	1	0.625204	ENSG00000058729
ARPC2.vs.TGFb	YIPF1	-0.0872692	0.102369	-0.852493	1	1	0.662326	ENSG00000058799
ARPC2.vs.TGFb	NDC1	-0.0765689	0.116025	-0.659932	1	1	0.785404	ENSG00000058804
ARPC2.vs.TGFb	DGKG	2.63268	0.495718	5.31083	0.000494639	0.00376528	1.42025	ENSG00000058866
ARPC2.vs.TGFb	FLYWCH1	0.679677	0.147725	4.60096	0.984935	1	0.497391	ENSG00000059122
ARPC2.vs.TGFb	UNKL	-0.00873828	0.133127	-0.0656387	1	1	0.625204	ENSG00000059145
ARPC2.vs.TGFb	TBXAS1	4.16379	0.186607	22.3132	8.94e-65	2.52e-62	0.662326	ENSG00000059377
ARPC2.vs.TGFb	PARP12	-0.692478	0.285707	-2.42374	0.859115	1	0.571009	ENSG00000059378
ARPC2.vs.TGFb	ALDH18A1	-0.805916	0.106915	-7.53792	0.965262	1	0.904094	ENSG00000059573
ARPC2.vs.TGFb	TARBP1	-0.0914345	0.113458	-0.80589	1	1	0.662326	ENSG00000059588
ARPC2.vs.TGFb	GATB	0.107402	0.0921877	1.16503	1	1	0.785404	ENSG00000059691
ARPC2.vs.TGFb	MXD1	0.0686977	0.0875159	0.784974	1	1	0.662326	ENSG00000059728
ARPC2.vs.TGFb	CDK17	0.578222	0.102556	5.63813	0.99998	1	0.497391	ENSG00000059758
ARPC2.vs.TGFb	DNAJC25	-0.161135	0.144308	-1.11661	1	1	1.50539	ENSG00000059769
ARPC2.vs.TGFb	SLC2A3	-1.44803	0.117554	-12.3179	6.91e-05	0.00115266	0.702639	ENSG00000059804
ARPC2.vs.TGFb	PSD	-0.249142	0.15906	-1.56634	0.999999	1	1.40023	ENSG00000059915
ARPC2.vs.TGFb	CTDP1	-0.387282	0.108209	-3.57901	1	1	0.625204	ENSG00000060069
ARPC2.vs.TGFb	YBX3	0.473143	0.0786402	6.01656	1	1	0.904094	ENSG00000060138
ARPC2.vs.TGFb	WNK1	0.404446	0.0996337	4.05933	1	1	0.722331	ENSG00000060237
ARPC2.vs.TGFb	CCAR1	0.290653	0.0958844	3.03129	1	1	0.625204	ENSG00000060339
ARPC2.vs.TGFb	OGFR	0.50257	0.166772	3.01352	0.998571	1	0.904094	ENSG00000060491
ARPC2.vs.TGFb	PIGV	0.197803	0.0843668	2.34456	1	1	0.625204	ENSG00000060642
ARPC2.vs.TGFb	PTPRU	-0.877467	0.118393	-7.41147	0.849658	1	0.722331	ENSG00000060656
ARPC2.vs.TGFb	SNRNP40	0.400152	0.0835959	4.78674	1	1	0.497391	ENSG00000060688
ARPC2.vs.TGFb	COL11A1	-2.08933	0.158921	-13.147	3.58e-12	1.24e-10	0.699535	ENSG00000060718
ARPC2.vs.TGFb	QSER1	-0.0952437	0.115189	-0.826846	1	1	0.904094	ENSG00000060749
ARPC2.vs.TGFb	MPC1	-0.343868	0.168287	-2.04334	0.999952	1	1.40023	ENSG00000060762
ARPC2.vs.TGFb	ACAA1	0.102441	0.0937137	1.09313	1	1	0.662326	ENSG00000060971
ARPC2.vs.TGFb	BCAT1	-1.01894	0.133752	-7.61814	0.443704	1	0.681426	ENSG00000060982
ARPC2.vs.TGFb	HDAC7	0.281231	0.110456	2.54609	1	1	0.497391	ENSG00000061273
ARPC2.vs.TGFb	LZTS1	-2.29559	0.148343	-15.4749	1.23e-18	5.64e-17	0.785404	ENSG00000061337
ARPC2.vs.TGFb	PRDM6	-0.532262	0.235901	-2.2563	0.976304	1	1.50539	ENSG00000061455
ARPC2.vs.TGFb	SPAG4	-1.94189	0.193775	-10.0214	5.85e-07	1.15e-05	0.773044	ENSG00000061656
ARPC2.vs.TGFb	NCKAP1	0.0294634	0.0800276	0.368166	1	1	0.699535	ENSG00000061676
ARPC2.vs.TGFb	MRPS35	0.289817	0.108667	2.66701	1	1	0.904094	ENSG00000061794
ARPC2.vs.TGFb	GUCY1B1	4.3386	0.352586	12.3051	1.41e-21	7.67e-20	0.773044	ENSG00000061918
ARPC2.vs.TGFb	SFSWAP	0.438762	0.0850372	5.15965	1	1	0.552725	ENSG00000061936
ARPC2.vs.TGFb	TNK2	-0.102643	0.115146	-0.891421	1	1	0.625204	ENSG00000061938
ARPC2.vs.TGFb	MON2	-0.0534654	0.091218	-0.586127	1	1	0.702639	ENSG00000061987
ARPC2.vs.TGFb	GPBP1	0.585833	0.120851	4.84758	0.999695	1	0.625204	ENSG00000062194
ARPC2.vs.TGFb	DGAT2	1.21892	0.362513	3.36243	0.272954	1	1.40023	ENSG00000062282
ARPC2.vs.TGFb	ZNF112	-0.187444	0.149288	-1.25559	1	1	0.773044	ENSG00000062370
ARPC2.vs.TGFb	CS	0.0514957	0.0742404	0.693635	1	1	0.722331	ENSG00000062485
ARPC2.vs.TGFb	LTK	-2.80215	0.239941	-11.6785	2.94e-14	5.87e-13	1.42025	ENSG00000062524
ARPC2.vs.TGFb	MRPS24	0.0598997	0.107567	0.55686	1	1	0.785404	ENSG00000062582
ARPC2.vs.TGFb	ELMO2	0.366468	0.0593057	6.17929	1	1	0.552725	ENSG00000062598
ARPC2.vs.TGFb	WAPL	0.281753	0.0907304	3.10539	1	1	0.904094	ENSG00000062650
ARPC2.vs.TGFb	VMP1	-0.761714	0.135933	-5.60359	0.960196	1	0.904094	ENSG00000062716
ARPC2.vs.TGFb	APPBP2	-0.148836	0.0790625	-1.88251	1	1	0.625204	ENSG00000062725
ARPC2.vs.TGFb	POLD1	0.0435176	0.181769	0.239412	1	1	1.50539	ENSG00000062822
ARPC2.vs.TGFb	EIF4B	0.622727	0.0712524	8.73973	1	1	0.681426	ENSG00000063046
ARPC2.vs.TGFb	SLC6A16	-0.294077	0.274017	-1.07321	0.995007	1	1.42025	ENSG00000063127
ARPC2.vs.TGFb	BICRA	-0.393309	0.168225	-2.33799	0.999845	1	1.43645	ENSG00000063169
ARPC2.vs.TGFb	SPHK2	0.833564	0.141633	5.8854	0.880028	1	1.73176	ENSG00000063176
ARPC2.vs.TGFb	RPL18	-0.163274	0.123506	-1.322	1	1	0.702639	ENSG00000063177
ARPC2.vs.TGFb	ISOC2	-0.921137	0.124901	-7.37494	0.736113	1	0.552725	ENSG00000063241
ARPC2.vs.TGFb	U2AF2	0.0716159	0.110448	0.648415	1	1	0.702639	ENSG00000063244
ARPC2.vs.TGFb	EPN1	0.134509	0.154063	0.87308	1	1	0.596681	ENSG00000063245
ARPC2.vs.TGFb	MED29	0.0835202	0.103327	0.808313	1	1	0.904094	ENSG00000063322
ARPC2.vs.TGFb	AHRR	1.29646	0.188697	6.87057	0.0580831	0.28586	1.50539	ENSG00000063438
ARPC2.vs.TGFb	ZNF275	-0.625817	0.117212	-5.33918	0.999294	1	0.662326	ENSG00000063587
ARPC2.vs.TGFb	MTMR1	-0.897378	0.0876491	-10.2383	0.879165	1	0.596681	ENSG00000063601
ARPC2.vs.TGFb	GPC1	0.485142	0.157657	3.07721	0.999454	1	0.904094	ENSG00000063660
ARPC2.vs.TGFb	ADCK1	-0.349254	0.172062	-2.02982	0.999922	1	0.773044	ENSG00000063761
ARPC2.vs.TGFb	HAGH	-0.604526	0.109261	-5.53284	0.999852	1	0.904094	ENSG00000063854
ARPC2.vs.TGFb	RNF4	0.806404	0.0621867	12.9675	0.999074	1	0.904094	ENSG00000063978
ARPC2.vs.TGFb	CASP8	0.621614	0.120246	5.16952	0.999175	1	1.50272	ENSG00000064012
ARPC2.vs.TGFb	LIMCH1	-0.539305	0.240901	-2.2387	0.972086	1	1.42025	ENSG00000064042
ARPC2.vs.TGFb	INTS13	-0.60932	0.117412	-5.18961	0.999562	1	0.662326	ENSG00000064102
ARPC2.vs.TGFb	TM7SF3	-0.572245	0.115643	-4.94839	0.999892	1	0.625204	ENSG00000064115
ARPC2.vs.TGFb	SPA17	0.351909	0.258735	1.36011	0.993875	1	1.43645	ENSG00000064199
ARPC2.vs.TGFb	ST3GAL6	-0.796057	0.23247	-3.42435	0.809835	1	0.773044	ENSG00000064225
ARPC2.vs.TGFb	CDON	0.453912	0.219421	2.06868	0.993591	1	1.40023	ENSG00000064309
ARPC2.vs.TGFb	TAF2	-0.276564	0.081	-3.41437	1	1	0.625204	ENSG00000064313
ARPC2.vs.TGFb	HIPK2	3.25645	0.123639	26.3383	1.03e-74	3.49e-72	0.699535	ENSG00000064393
ARPC2.vs.TGFb	TNPO3	0.527903	0.0745256	7.08351	1	1	0.722331	ENSG00000064419
ARPC2.vs.TGFb	RFXANK	-0.356591	0.112342	-3.17416	1	1	0.552725	ENSG00000064490
ARPC2.vs.TGFb	TMEM161A	-0.287027	0.148197	-1.93679	0.999999	1	0.662326	ENSG00000064545
ARPC2.vs.TGFb	LPAR2	-1.30305	0.199768	-6.52281	0.0646318	0.326773	1.43645	ENSG00000064547
ARPC2.vs.TGFb	CTSA	1.37808	0.0939453	14.6689	2.86e-05	0.000393522	0.904094	ENSG00000064601
ARPC2.vs.TGFb	SUGP2	-0.0601699	0.0713897	-0.842838	1	1	0.904094	ENSG00000064607
ARPC2.vs.TGFb	SLC12A2	-1.92248	0.118616	-16.2077	3.71e-15	1.98e-13	0.552725	ENSG00000064651
ARPC2.vs.TGFb	SNX24	-1.0676	0.159968	-6.67385	0.336299	1	1.50539	ENSG00000064652
ARPC2.vs.TGFb	EYA2	0.481486	0.465552	1.03422	0.86804	1	1.42025	ENSG00000064655
ARPC2.vs.TGFb	CNN2	-0.974019	0.123052	-7.9155	0.583609	1	0.702639	ENSG00000064666
ARPC2.vs.TGFb	ABCA7	0.655084	0.162614	4.02845	0.983042	1	1.73176	ENSG00000064687
ARPC2.vs.TGFb	SNCAIP	-0.263988	0.122398	-2.15681	1	1	1.50272	ENSG00000064692
ARPC2.vs.TGFb	DDX20	-0.0158462	0.0862313	-0.183764	1	1	0.662326	ENSG00000064703
ARPC2.vs.TGFb	BTBD1	-0.680728	0.0940767	-7.23588	0.999655	1	0.702639	ENSG00000064726
ARPC2.vs.TGFb	FAR2	0.695058	0.428445	1.62228	0.761725	1	1.42025	ENSG00000064763
ARPC2.vs.TGFb	SBNO2	0.19197	0.132812	1.44542	1	1	0.681426	ENSG00000064932
ARPC2.vs.TGFb	PMS1	0.799734	0.098236	8.14094	0.979256	1	0.625204	ENSG00000064933
ARPC2.vs.TGFb	HMG20B	-0.373225	0.120765	-3.0905	1	1	0.596681	ENSG00000064961
ARPC2.vs.TGFb	CALCRL	-0.682898	0.292385	-2.33561	0.860936	1	1.50539	ENSG00000064989
ARPC2.vs.TGFb	TAF11	-0.361274	0.100635	-3.58993	1	1	0.625204	ENSG00000064995
ARPC2.vs.TGFb	ANKS1A	-0.706609	0.0773312	-9.13744	0.999926	1	0.904094	ENSG00000064999
ARPC2.vs.TGFb	AP3D1	-0.0448412	0.0910468	-0.492508	1	1	0.699535	ENSG00000065000
ARPC2.vs.TGFb	ZNF76	-0.0225249	0.114376	-0.196938	1	1	0.552725	ENSG00000065029
ARPC2.vs.TGFb	SLC9A3R2	-0.751456	0.161338	-4.65765	0.938283	1	0.625204	ENSG00000065054
ARPC2.vs.TGFb	NTHL1	0.460937	0.142696	3.2302	0.999921	1	1.50798	ENSG00000065057
ARPC2.vs.TGFb	UHRF1BP1	-0.614554	0.0908454	-6.76483	0.999989	1	0.904094	ENSG00000065060
ARPC2.vs.TGFb	GNAI3	-0.332715	0.0851288	-3.90837	1	1	0.625204	ENSG00000065135
ARPC2.vs.TGFb	IPO5	0.649898	0.0634127	10.2487	1	1	0.904094	ENSG00000065150
ARPC2.vs.TGFb	OAT	-0.821479	0.0831881	-9.87495	0.984063	1	0.699535	ENSG00000065154
ARPC2.vs.TGFb	WDR3	-0.191577	0.11389	-1.68213	1	1	0.904094	ENSG00000065183
ARPC2.vs.TGFb	PKN2	0.466338	0.0822601	5.66907	1	1	0.596681	ENSG00000065243
ARPC2.vs.TGFb	WDR18	-0.370442	0.15064	-2.45913	0.999985	1	0.904094	ENSG00000065268
ARPC2.vs.TGFb	TRAM2	-0.813262	0.137927	-5.89633	0.912115	1	0.722331	ENSG00000065308
ARPC2.vs.TGFb	NTN1	1.09894	0.263242	4.17465	0.353511	1	1.42025	ENSG00000065320
ARPC2.vs.TGFb	GLP2R	-1.28595	0.489316	-2.62806	0.27948	1	1.42025	ENSG00000065325
ARPC2.vs.TGFb	MCM10	0.263477	0.360551	0.730761	0.979691	1	1.43645	ENSG00000065328
ARPC2.vs.TGFb	DGKA	-0.797639	0.113346	-7.03723	0.962897	1	0.904094	ENSG00000065357
ARPC2.vs.TGFb	ERBB3	-2.82008	0.341416	-8.25995	4.88e-08	5.94e-07	1.43645	ENSG00000065361
ARPC2.vs.TGFb	ANKRD44	-3.16577	0.128853	-24.5688	1.06e-63	3.5e-61	0.552725	ENSG00000065413
ARPC2.vs.TGFb	KARS1	0.172745	0.0733833	2.35401	1	1	0.904094	ENSG00000065427
ARPC2.vs.TGFb	ADAT1	-0.232001	0.0997091	-2.32678	1	1	0.662326	ENSG00000065457
ARPC2.vs.TGFb	PDIA5	-1.52009	0.0752782	-20.193	2.44e-12	9.62e-11	0.625204	ENSG00000065485
ARPC2.vs.TGFb	TBC1D22B	0.101438	0.0826893	1.22674	1	1	0.625204	ENSG00000065491
ARPC2.vs.TGFb	NDUFB4	-0.199743	0.114672	-1.74187	1	1	0.662326	ENSG00000065518
ARPC2.vs.TGFb	SPEN	0.0670471	0.0879472	0.762356	1	1	0.497391	ENSG00000065526
ARPC2.vs.TGFb	MYLK	0.574554	0.0938121	6.12452	0.999997	1	0.681426	ENSG00000065534
ARPC2.vs.TGFb	ZC3H15	0.270292	0.138013	1.95846	1	1	0.552725	ENSG00000065548
ARPC2.vs.TGFb	MAP2K4	0.512883	0.0959563	5.34497	1	1	0.904094	ENSG00000065559
ARPC2.vs.TGFb	PACC1	-0.952631	0.106437	-8.95017	0.671856	1	0.625204	ENSG00000065600
ARPC2.vs.TGFb	SLK	0.458864	0.120328	3.81343	0.999997	1	0.497391	ENSG00000065613
ARPC2.vs.TGFb	CYB5R4	0.585534	0.117899	4.96639	0.99978	1	1.50798	ENSG00000065615
ARPC2.vs.TGFb	GSTO2	-0.112248	0.217091	-0.517055	0.999979	1	0.773044	ENSG00000065621
ARPC2.vs.TGFb	SEC61A2	-0.462747	0.125756	-3.67973	0.99999	1	0.773044	ENSG00000065665
ARPC2.vs.TGFb	TLE2	-3.21457	0.209501	-15.344	2.04e-26	7.56e-25	1.42025	ENSG00000065717
ARPC2.vs.TGFb	ASB1	-0.882186	0.0794277	-11.1068	0.931001	1	0.497391	ENSG00000065802
ARPC2.vs.TGFb	FAM107B	0.103453	0.142376	0.726619	1	1	0.625204	ENSG00000065809
ARPC2.vs.TGFb	ME1	-0.539007	0.113768	-4.73777	0.999975	1	0.552725	ENSG00000065833
ARPC2.vs.TGFb	TBC1D1	-0.103408	0.085653	-1.20729	1	1	0.552725	ENSG00000065882
ARPC2.vs.TGFb	CDK13	0.561276	0.0834952	6.72226	1	1	0.497391	ENSG00000065883
ARPC2.vs.TGFb	MTHFD2	-0.228075	0.105777	-2.15618	1	1	0.702639	ENSG00000065911
ARPC2.vs.TGFb	SLC9A7	-1.52574	0.0859815	-17.745	4.84e-10	1.41e-08	0.699535	ENSG00000065923
ARPC2.vs.TGFb	FOXJ2	0.690124	0.117363	5.88027	0.995859	1	0.625204	ENSG00000065970
ARPC2.vs.TGFb	YBX1	-0.471153	0.107644	-4.37695	1	1	0.699535	ENSG00000065978
ARPC2.vs.TGFb	PDE4A	-0.523497	0.194142	-2.69647	0.992944	1	1.73176	ENSG00000065989
ARPC2.vs.TGFb	PPP2R5A	1.33153	0.104559	12.7347	0.000760312	0.0138252	0.552725	ENSG00000066027
ARPC2.vs.TGFb	ELAVL1	-0.402904	0.088527	-4.5512	1	1	0.625204	ENSG00000066044
ARPC2.vs.TGFb	DIP2B	-0.230674	0.091078	-2.5327	1	1	0.625204	ENSG00000066084
ARPC2.vs.TGFb	SMARCD1	-0.0467197	0.0812253	-0.575186	1	1	0.596681	ENSG00000066117
ARPC2.vs.TGFb	KDM4A	0.0390907	0.0673487	0.580422	1	1	0.722331	ENSG00000066135
ARPC2.vs.TGFb	NFYC	0.825298	0.110948	7.43861	0.942329	1	0.571009	ENSG00000066136
ARPC2.vs.TGFb	SLC9A3	-0.231069	0.255936	-0.902839	0.99867	1	1.42025	ENSG00000066230
ARPC2.vs.TGFb	ASPM	1.02918	0.28612	3.59703	0.459383	1	0.773044	ENSG00000066279
ARPC2.vs.TGFb	ELOVL1	-0.341137	0.103316	-3.30189	1	1	0.625204	ENSG00000066322
ARPC2.vs.TGFb	ZNRD1	-0.0969978	0.130775	-0.741714	1	1	1.50272	ENSG00000066379
ARPC2.vs.TGFb	ZBTB11	0.20645	0.0861421	2.39662	1	1	0.785404	ENSG00000066422
ARPC2.vs.TGFb	ATXN3	0.025838	0.110043	0.234798	1	1	0.662326	ENSG00000066427
ARPC2.vs.TGFb	GOLGA5	-0.253832	0.088511	-2.8678	1	1	0.702639	ENSG00000066455
ARPC2.vs.TGFb	LRRC40	0.147358	0.103952	1.41756	1	1	0.662326	ENSG00000066557
ARPC2.vs.TGFb	ISOC1	0.301874	0.126405	2.38815	1	1	1.50272	ENSG00000066583
ARPC2.vs.TGFb	EML1	1.06838	0.0927536	11.5185	0.230487	1	0.552725	ENSG00000066629
ARPC2.vs.TGFb	TRMT11	0.284482	0.144081	1.97446	1	1	1.42025	ENSG00000066651
ARPC2.vs.TGFb	THUMPD1	0.438486	0.0939265	4.66839	1	1	0.662326	ENSG00000066654
ARPC2.vs.TGFb	MSANTD3	-0.232376	0.114401	-2.03124	1	1	0.552725	ENSG00000066697
ARPC2.vs.TGFb	ATG2B	0.0942157	0.0788394	1.19503	1	1	0.497391	ENSG00000066739
ARPC2.vs.TGFb	ARFGEF1	0.315941	0.0867065	3.6438	1	1	0.904094	ENSG00000066777
ARPC2.vs.TGFb	ZFAT	0.401961	0.103918	3.86807	1	1	0.785404	ENSG00000066827
ARPC2.vs.TGFb	MTFR1	-0.501882	0.119461	-4.20122	0.999985	1	0.625204	ENSG00000066855
ARPC2.vs.TGFb	FECH	-1.26144	0.112154	-11.2474	0.00987458	0.123172	0.662326	ENSG00000066926
ARPC2.vs.TGFb	MYO9A	-0.090114	0.0965625	-0.933219	1	1	0.625204	ENSG00000066933
ARPC2.vs.TGFb	DDX3Y	-0.284099	0.0849777	-3.34322	1	1	0.497391	ENSG00000067048
ARPC2.vs.TGFb	PFKP	-2.08974	0.140298	-14.895	4.01e-15	1.69e-13	0.702639	ENSG00000067057
ARPC2.vs.TGFb	IDI1	-0.923335	0.200589	-4.60313	0.648843	1	0.625204	ENSG00000067064
ARPC2.vs.TGFb	SP100	0.152293	0.163838	0.929533	1	1	0.904094	ENSG00000067066
ARPC2.vs.TGFb	KLF6	-0.105668	0.110327	-0.957778	1	1	0.722331	ENSG00000067082
ARPC2.vs.TGFb	PLPP1	-0.167081	0.167626	-0.996749	1	1	0.662326	ENSG00000067113
ARPC2.vs.TGFb	NEO1	0.640407	0.0937629	6.83007	0.999937	1	0.699535	ENSG00000067141
ARPC2.vs.TGFb	TRAM1	-0.425063	0.158839	-2.67606	0.999852	1	0.681426	ENSG00000067167
ARPC2.vs.TGFb	PHKA1	-1.08266	0.124578	-8.69063	0.2535	0.889296	1.73176	ENSG00000067177
ARPC2.vs.TGFb	TNFRSF1A	0.585306	0.110416	5.30091	0.999914	1	0.702639	ENSG00000067182
ARPC2.vs.TGFb	CACNB1	-0.957169	0.137253	-6.97374	0.622503	1	1.50539	ENSG00000067191
ARPC2.vs.TGFb	EVI5	-0.753877	0.112373	-6.70871	0.985747	1	0.625204	ENSG00000067208
ARPC2.vs.TGFb	STOML1	0.79335	0.112575	7.04731	0.966797	1	0.662326	ENSG00000067221
ARPC2.vs.TGFb	PKM	-1.00703	0.148336	-6.78883	0.481105	1	0.699535	ENSG00000067225
ARPC2.vs.TGFb	DHX29	0.206643	0.0733665	2.81659	1	1	0.722331	ENSG00000067248
ARPC2.vs.TGFb	DNTTIP2	0.592434	0.118043	5.01881	0.999723	1	0.552725	ENSG00000067334
ARPC2.vs.TGFb	METTL22	0.013606	0.0756679	0.179813	1	1	0.785404	ENSG00000067365
ARPC2.vs.TGFb	TP53BP1	0.411413	0.0675623	6.08938	1	1	0.904094	ENSG00000067369
ARPC2.vs.TGFb	TRO	-1.9335	0.0662567	-29.1819	2.22e-45	4.31e-43	0.497391	ENSG00000067445
ARPC2.vs.TGFb	RRP15	0.311507	0.179185	1.73846	0.999939	1	1.42025	ENSG00000067533
ARPC2.vs.TGFb	RHOA	-0.558725	0.0886868	-6.29998	1	1	0.722331	ENSG00000067560
ARPC2.vs.TGFb	DHX8	0.259074	0.0669072	3.87214	1	1	0.904094	ENSG00000067596
ARPC2.vs.TGFb	PMS2P4	-0.608749	0.288729	-2.10838	0.912304	1	1.40023	ENSG00000067601
ARPC2.vs.TGFb	PRKCZ	-0.833537	0.216307	-3.8535	0.779222	1	1.42025	ENSG00000067606
ARPC2.vs.TGFb	ZFY	0.630655	0.111624	5.6498	0.999532	1	0.571009	ENSG00000067646
ARPC2.vs.TGFb	IARS2	-0.333122	0.0627879	-5.30551	1	1	0.722331	ENSG00000067704
ARPC2.vs.TGFb	SYT1	-1.61781	0.205589	-7.86917	0.00132748	0.00909606	1.50798	ENSG00000067715
ARPC2.vs.TGFb	NAV3	-0.685099	0.0962462	-7.11819	0.999466	1	0.681426	ENSG00000067798
ARPC2.vs.TGFb	IDH3G	-0.239618	0.115142	-2.08106	1	1	0.625204	ENSG00000067829
ARPC2.vs.TGFb	ROGDI	-1.51511	0.172027	-8.80737	0.00137519	0.00994916	1.42025	ENSG00000067836
ARPC2.vs.TGFb	PDZD4	-2.12743	0.30733	-6.92229	0.000122007	0.00101202	1.42025	ENSG00000067840
ARPC2.vs.TGFb	ROCK1	-0.251039	0.0839956	-2.98871	1	1	0.904094	ENSG00000067900
ARPC2.vs.TGFb	CBFB	-1.68666	0.111645	-15.1073	3.86e-10	1.27e-08	0.625204	ENSG00000067955
ARPC2.vs.TGFb	PDK3	-2.06838	0.175123	-11.811	5.28e-10	7.33e-09	1.50272	ENSG00000067992
ARPC2.vs.TGFb	HYAL2	-0.648734	0.145848	-4.448	0.991989	1	0.497391	ENSG00000068001
ARPC2.vs.TGFb	HDAC4	0.136474	0.106218	1.28484	1	1	0.785404	ENSG00000068024
ARPC2.vs.TGFb	RASSF1	-0.376839	0.132899	-2.83553	0.999999	1	0.785404	ENSG00000068028
ARPC2.vs.TGFb	IFI35	0.193241	0.304148	0.635352	0.996049	1	1.42025	ENSG00000068079
ARPC2.vs.TGFb	HEATR6	0.390435	0.0823453	4.74143	1	1	0.904094	ENSG00000068097
ARPC2.vs.TGFb	COASY	0.998523	0.105162	9.49509	0.505604	1	0.904094	ENSG00000068120
ARPC2.vs.TGFb	PLEKHH3	1.10765	0.153237	7.22833	0.241188	0.995915	1.42025	ENSG00000068137
ARPC2.vs.TGFb	MEF2A	-1.22629	0.100537	-12.1975	0.0121972	0.137043	0.722331	ENSG00000068305
ARPC2.vs.TGFb	OTUD5	-0.522718	0.0964582	-5.41911	1	1	0.552725	ENSG00000068308
ARPC2.vs.TGFb	TFE3	0.856453	0.108306	7.90772	0.907478	1	0.625204	ENSG00000068323
ARPC2.vs.TGFb	TBC1D25	-0.619886	0.120519	-5.14348	0.999195	1	1.50539	ENSG00000068354
ARPC2.vs.TGFb	ACSL4	-0.190318	0.119561	-1.59181	1	1	0.904094	ENSG00000068366
ARPC2.vs.TGFb	INPP5A	-0.697815	0.105858	-6.59201	0.997846	1	0.552725	ENSG00000068383
ARPC2.vs.TGFb	GPKOW	-0.208282	0.125262	-1.66277	1	1	0.571009	ENSG00000068394
ARPC2.vs.TGFb	GRIPAP1	-0.0338703	0.102372	-0.330855	1	1	0.785404	ENSG00000068400
ARPC2.vs.TGFb	FTSJ1	-1.42095	0.0827979	-17.1617	1.85e-07	3.25e-06	0.904094	ENSG00000068438
ARPC2.vs.TGFb	PRR11	-0.464918	0.214721	-2.16522	0.993649	1	1.43645	ENSG00000068489
ARPC2.vs.TGFb	ATP11A	-0.538777	0.12238	-4.40248	0.999918	1	0.497391	ENSG00000068650
ARPC2.vs.TGFb	POLR1A	0.000261336	0.0886462	0.00294808	1	1	0.904094	ENSG00000068654
ARPC2.vs.TGFb	LAPTM4A	-0.588818	0.144597	-4.07214	0.99777	1	0.904094	ENSG00000068697
ARPC2.vs.TGFb	TTC7A	-0.450389	0.0918964	-4.90106	1	1	0.625204	ENSG00000068724
ARPC2.vs.TGFb	IP6K2	-0.354306	0.0707828	-5.00554	1	1	0.497391	ENSG00000068745
ARPC2.vs.TGFb	STON1-GTF2A1L	-1.17146	0.25664	-4.56459	0.25204	0.984613	1.50539	ENSG00000068781
ARPC2.vs.TGFb	SRBD1	-0.390846	0.132531	-2.94909	0.999998	1	0.662326	ENSG00000068784
ARPC2.vs.TGFb	KIF2A	0.0589381	0.0981377	0.600565	1	1	0.625204	ENSG00000068796
ARPC2.vs.TGFb	PSME4	0.104911	0.0958729	1.09427	1	1	0.702639	ENSG00000068878
ARPC2.vs.TGFb	IFT80	0.00124047	0.137618	0.00901387	1	1	0.552725	ENSG00000068885
ARPC2.vs.TGFb	SIRT2	0.324625	0.0942864	3.44297	1	1	0.625204	ENSG00000068903
ARPC2.vs.TGFb	ERLEC1	-1.00818	0.096927	-10.4014	0.46639	1	0.722331	ENSG00000068912
ARPC2.vs.TGFb	PPP2R5B	-0.258255	0.110293	-2.34153	1	1	0.662326	ENSG00000068971
ARPC2.vs.TGFb	PITX1	2.15727	0.221028	9.76019	8.21e-08	1.73e-06	0.785404	ENSG00000069011
ARPC2.vs.TGFb	MAST4	1.03189	0.111988	9.21436	0.387902	1	0.552725	ENSG00000069020
ARPC2.vs.TGFb	NUP133	-0.0193667	0.0701991	-0.275882	1	1	0.497391	ENSG00000069248
ARPC2.vs.TGFb	NUCKS1	-0.816715	0.115208	-7.08905	0.944185	1	0.904094	ENSG00000069275
ARPC2.vs.TGFb	VPS35	0.275756	0.0836089	3.29817	1	1	0.722331	ENSG00000069329
ARPC2.vs.TGFb	DNAJA2	-0.10877	0.0912724	-1.19171	1	1	0.702639	ENSG00000069345
ARPC2.vs.TGFb	BCL3	1.02445	0.232536	4.40555	0.458133	1	0.773044	ENSG00000069399
ARPC2.vs.TGFb	KCNAB2	0.403139	0.169484	2.37862	0.999786	1	0.773044	ENSG00000069424
ARPC2.vs.TGFb	ABCC9	0.834555	0.257055	3.2466	0.740087	1	1.42025	ENSG00000069431
ARPC2.vs.TGFb	CLEC2D	0.0313324	0.202539	0.154698	0.999999	1	1.40023	ENSG00000069493
ARPC2.vs.TGFb	FUNDC1	-0.612825	0.177118	-3.45998	0.985591	1	1.40023	ENSG00000069509
ARPC2.vs.TGFb	RORA	0.176797	0.120074	1.4724	1	1	1.50798	ENSG00000069667
ARPC2.vs.TGFb	TGFBR3	3.01406	0.163912	18.3883	5.29e-35	6.23e-33	0.625204	ENSG00000069702
ARPC2.vs.TGFb	ATP1B3	-0.280665	0.0881159	-3.18517	1	1	0.904094	ENSG00000069849
ARPC2.vs.TGFb	NEDD4	0.21853	0.120141	1.81895	1	1	0.722331	ENSG00000069869
ARPC2.vs.TGFb	PIGB	0.338656	0.164044	2.06442	0.999972	1	1.50798	ENSG00000069943
ARPC2.vs.TGFb	MAPK6	-0.638851	0.0769353	-8.30373	0.999999	1	0.625204	ENSG00000069956
ARPC2.vs.TGFb	GNB5	-1.61592	0.0942841	-17.1389	3.23e-11	8.13e-10	0.904094	ENSG00000069966
ARPC2.vs.TGFb	RAB27A	0.695729	0.181083	3.84205	0.953549	1	1.50798	ENSG00000069974
ARPC2.vs.TGFb	HDHD5	-1.19083	0.127157	-9.36505	0.0667104	0.501943	0.904094	ENSG00000069998
ARPC2.vs.TGFb	UFD1	-0.0484078	0.0745128	-0.649657	1	1	0.497391	ENSG00000070010
ARPC2.vs.TGFb	LRP6	0.0971374	0.0947363	1.02535	1	1	0.681426	ENSG00000070018
ARPC2.vs.TGFb	PHRF1	0.00082655	0.116718	0.00708158	1	1	0.722331	ENSG00000070047
ARPC2.vs.TGFb	ELP1	0.0228274	0.0730469	0.312503	1	1	0.497391	ENSG00000070061
ARPC2.vs.TGFb	NUCB2	-0.193065	0.150619	-1.28181	1	1	0.702639	ENSG00000070081
ARPC2.vs.TGFb	PFN2	-0.376764	0.137612	-2.73787	0.999997	1	0.681426	ENSG00000070087
ARPC2.vs.TGFb	PTPN3	-0.917828	0.217692	-4.21618	0.647088	1	1.40023	ENSG00000070159
ARPC2.vs.TGFb	SPTB	-0.728235	0.474443	-1.53493	0.716748	1	1.50812	ENSG00000070182
ARPC2.vs.TGFb	SLC44A1	-2.07602	0.116154	-17.873	9.87e-21	4.4e-19	0.904094	ENSG00000070214
ARPC2.vs.TGFb	TMEM260	0.345818	0.107752	3.2094	1	1	0.552725	ENSG00000070269
ARPC2.vs.TGFb	SMG6	0.247853	0.0861654	2.87647	1	1	0.722331	ENSG00000070366
ARPC2.vs.TGFb	EXOC5	-0.530238	0.10383	-5.10677	0.999997	1	0.497391	ENSG00000070367
ARPC2.vs.TGFb	CLTCL1	-1.45741	0.0760292	-19.1691	8.92e-10	2.46e-08	0.722331	ENSG00000070371
ARPC2.vs.TGFb	FSTL3	-3.54726	0.148477	-23.8909	2.84e-66	8.04e-64	0.722331	ENSG00000070404
ARPC2.vs.TGFb	DGCR2	0.181185	0.105745	1.71341	1	1	0.497391	ENSG00000070413
ARPC2.vs.TGFb	RNF126	-1.09507	0.151961	-7.20629	0.265775	1	0.662326	ENSG00000070423
ARPC2.vs.TGFb	MNT	0.660498	0.116113	5.6884	0.998272	1	0.785404	ENSG00000070444
ARPC2.vs.TGFb	ZXDC	0.344237	0.0991867	3.4706	1	1	0.552725	ENSG00000070476
ARPC2.vs.TGFb	JMJD6	-1.01852	0.11077	-9.19489	0.433607	1	0.552725	ENSG00000070495
ARPC2.vs.TGFb	POLB	-0.514804	0.141886	-3.6283	0.999686	1	1.50272	ENSG00000070501
ARPC2.vs.TGFb	WIPI1	-1.53046	0.0792103	-19.3214	1.06e-11	2.79e-10	0.904094	ENSG00000070540
ARPC2.vs.TGFb	GBA2	0.90404	0.0805365	11.2252	0.883274	1	0.785404	ENSG00000070610
ARPC2.vs.TGFb	NDST1	-1.9937	0.105125	-18.965	1.65e-21	9.51e-20	0.722331	ENSG00000070614
ARPC2.vs.TGFb	ASNS	0.882681	0.120039	7.35329	0.8358	1	0.904094	ENSG00000070669
ARPC2.vs.TGFb	AP3M2	0.240834	0.0906286	2.65737	1	1	0.552725	ENSG00000070718
ARPC2.vs.TGFb	PABPC1	0.159463	0.133307	1.19621	1	1	0.681426	ENSG00000070756
ARPC2.vs.TGFb	TESK2	0.808348	0.241624	3.34548	0.786164	1	1.50539	ENSG00000070759
ARPC2.vs.TGFb	CFAP20	-0.446305	0.0947169	-4.71199	1	1	0.571009	ENSG00000070761
ARPC2.vs.TGFb	CSNK2A2	0.028428	0.0864304	0.328913	1	1	0.497391	ENSG00000070770
ARPC2.vs.TGFb	PTPN21	-0.997581	0.0825815	-12.08	0.511682	1	0.497391	ENSG00000070778
ARPC2.vs.TGFb	EIF2B3	0.206943	0.113912	1.81669	1	1	0.904094	ENSG00000070785
ARPC2.vs.TGFb	CAMK2A	1.57475	0.326815	4.81846	0.0393203	0.21442	1.40023	ENSG00000070808
ARPC2.vs.TGFb	TCOF1	0.724436	0.105242	6.88355	0.995583	1	0.497391	ENSG00000070814
ARPC2.vs.TGFb	CDC42	-0.624055	0.0883977	-7.05963	0.999989	1	0.702639	ENSG00000070831
ARPC2.vs.TGFb	OSBPL3	0.176277	0.100934	1.74647	1	1	0.681426	ENSG00000070882
ARPC2.vs.TGFb	RAD18	-0.0901653	0.115934	-0.777728	1	1	1.50272	ENSG00000070950
ARPC2.vs.TGFb	ATP2B1	0.54628	0.0711721	7.67547	1	1	0.904094	ENSG00000070961
ARPC2.vs.TGFb	NCK2	0.353946	0.121016	2.9248	1	1	1.73176	ENSG00000071051
ARPC2.vs.TGFb	MAP4K4	0.0758781	0.0557172	1.36184	1	1	0.699535	ENSG00000071054
ARPC2.vs.TGFb	RPL31	-0.177513	0.156863	-1.13165	1	1	0.699535	ENSG00000071082
ARPC2.vs.TGFb	WDR1	-2.43945	0.0984646	-24.7748	1.06e-48	1.65e-46	0.702639	ENSG00000071127
ARPC2.vs.TGFb	SNX13	0.560603	0.0998899	5.61221	0.999995	1	0.904094	ENSG00000071189
ARPC2.vs.TGFb	ARHGAP10	0.14977	0.0788749	1.89883	1	1	0.497391	ENSG00000071205
ARPC2.vs.TGFb	RPS6KA2	1.34707	0.141743	9.50359	0.00717134	0.0870583	0.702639	ENSG00000071242
ARPC2.vs.TGFb	ING3	0.521847	0.150026	3.47838	0.999282	1	1.43645	ENSG00000071243
ARPC2.vs.TGFb	VASH1	-0.273496	0.116705	-2.34349	1	1	0.662326	ENSG00000071246
ARPC2.vs.TGFb	LMCD1	-3.85443	0.107867	-35.7331	1.31e-154	3.44e-151	0.702639	ENSG00000071282
ARPC2.vs.TGFb	BUD23	-0.30979	0.0828183	-3.7406	1	1	0.904094	ENSG00000071462
ARPC2.vs.TGFb	SEL1L	0.211647	0.105607	2.00411	1	1	0.904094	ENSG00000071537
ARPC2.vs.TGFb	TRIP13	-0.298358	0.223072	-1.3375	0.999171	1	1.50539	ENSG00000071539
ARPC2.vs.TGFb	ATP6AP1	-0.139131	0.125093	-1.11222	1	1	0.702639	ENSG00000071553
ARPC2.vs.TGFb	TCF3	-0.419899	0.154662	-2.71494	0.999912	1	0.596681	ENSG00000071564
ARPC2.vs.TGFb	TRIB2	0.604312	0.122605	4.92895	0.999375	1	0.552725	ENSG00000071575
ARPC2.vs.TGFb	DAZAP1	-0.151887	0.084957	-1.78781	1	1	0.702639	ENSG00000071626
ARPC2.vs.TGFb	MBD3	0.263428	0.131771	1.99913	1	1	0.497391	ENSG00000071655
ARPC2.vs.TGFb	HLTF	-0.22444	0.11046	-2.03186	1	1	0.552725	ENSG00000071794
ARPC2.vs.TGFb	FAM50A	-0.2742	0.122064	-2.24637	1	1	0.497391	ENSG00000071859
ARPC2.vs.TGFb	FAM3A	-0.0996944	0.13483	-0.739409	1	1	0.662326	ENSG00000071889
ARPC2.vs.TGFb	CPSF1	-0.372087	0.111231	-3.34519	1	1	0.722331	ENSG00000071894
ARPC2.vs.TGFb	MYO3B	1.20786	0.620821	1.94559	0.36907	1	1.42025	ENSG00000071909
ARPC2.vs.TGFb	CYBRD1	1.10621	0.142581	7.75849	0.228155	1	0.904094	ENSG00000071967
ARPC2.vs.TGFb	PDCD2	0.109507	0.0948319	1.15475	1	1	0.662326	ENSG00000071994
ARPC2.vs.TGFb	SLC6A15	3.96931	0.313549	12.6593	1.4e-21	7.61e-20	0.773044	ENSG00000072041
ARPC2.vs.TGFb	RDH11	-1.61179	0.0900897	-17.8909	5.57e-12	1.84e-10	0.722331	ENSG00000072042
ARPC2.vs.TGFb	PRKACA	-0.567787	0.140556	-4.03957	0.998948	1	0.625204	ENSG00000072062
ARPC2.vs.TGFb	ADGRL1	-0.0632594	0.171483	-0.368897	1	1	1.42025	ENSG00000072071
ARPC2.vs.TGFb	ACTN1	-0.824489	0.123199	-6.69235	0.922866	1	0.722331	ENSG00000072110
ARPC2.vs.TGFb	ZFYVE26	1.05662	0.149985	7.04484	0.352902	1	0.497391	ENSG00000072121
ARPC2.vs.TGFb	RPS6KA6	-1.22566	0.171552	-7.14455	0.0941863	0.385857	1.73176	ENSG00000072133
ARPC2.vs.TGFb	EPN2	-0.0891684	0.0957286	-0.931471	1	1	0.552725	ENSG00000072134
ARPC2.vs.TGFb	PTPN18	-0.333578	0.161517	-2.06528	0.999982	1	1.50539	ENSG00000072135
ARPC2.vs.TGFb	LIMS2	-2.57798	0.162971	-15.8186	1.79e-22	1.19e-20	0.662326	ENSG00000072163
ARPC2.vs.TGFb	SPEG	-0.0487876	0.120102	-0.406217	1	1	0.497391	ENSG00000072195
ARPC2.vs.TGFb	LNX1	1.01939	0.313204	3.25473	0.475314	1	1.40023	ENSG00000072201
ARPC2.vs.TGFb	ALDH3A2	2.21647	0.135089	16.4075	1.08e-19	2.78e-18	1.50798	ENSG00000072210
ARPC2.vs.TGFb	TFRC	-0.972824	0.099553	-9.77192	0.607565	1	0.699535	ENSG00000072274
ARPC2.vs.TGFb	SREBF1	-0.0554739	0.135025	-0.410842	1	1	0.625204	ENSG00000072310
ARPC2.vs.TGFb	TRPC5	0.759436	0.251562	3.01888	0.830535	1	1.50539	ENSG00000072315
ARPC2.vs.TGFb	AFF4	-0.323001	0.100598	-3.21079	1	1	0.681426	ENSG00000072364
ARPC2.vs.TGFb	UBE2D1	0.167199	0.182034	0.918506	0.999998	1	1.50539	ENSG00000072401
ARPC2.vs.TGFb	MPP5	-0.000412469	0.101147	-0.00407793	1	1	0.625204	ENSG00000072415
ARPC2.vs.TGFb	RHOBTB1	0.670049	0.0958532	6.99037	0.999712	1	0.552725	ENSG00000072422
ARPC2.vs.TGFb	SMC1A	0.244479	0.0844169	2.89609	1	1	0.625204	ENSG00000072501
ARPC2.vs.TGFb	HSD17B10	2.24028	0.137731	16.2656	1.08e-19	6.55e-18	0.625204	ENSG00000072506
ARPC2.vs.TGFb	MARK2	0.391894	0.102568	3.8208	1	1	0.904094	ENSG00000072518
ARPC2.vs.TGFb	HMMR	1.06422	0.46653	2.28113	0.445265	1	1.42025	ENSG00000072571
ARPC2.vs.TGFb	CHFR	-0.251421	0.100311	-2.50641	1	1	0.596681	ENSG00000072609
ARPC2.vs.TGFb	TRHDE	0.551283	0.102725	5.36657	0.999994	1	0.702639	ENSG00000072657
ARPC2.vs.TGFb	P4HA2	-3.881	0.0877682	-44.2188	1.29e-236	9.28e-233	0.681426	ENSG00000072682
ARPC2.vs.TGFb	NFATC3	0.441058	0.0842319	5.23623	1	1	0.596681	ENSG00000072736
ARPC2.vs.TGFb	TRNT1	-0.215501	0.154885	-1.39137	1	1	0.625204	ENSG00000072756
ARPC2.vs.TGFb	ACADVL	-0.253686	0.103892	-2.44183	1	1	0.702639	ENSG00000072778
ARPC2.vs.TGFb	STK10	-0.564436	0.0939177	-6.0099	0.999998	1	0.497391	ENSG00000072786
ARPC2.vs.TGFb	FBXW11	-0.286627	0.0688625	-4.1623	1	1	0.702639	ENSG00000072803
ARPC2.vs.TGFb	CRMP1	-0.995346	0.121356	-8.20185	0.515295	1	1.50539	ENSG00000072832
ARPC2.vs.TGFb	EVC	0.354413	0.0709131	4.99785	1	1	0.497391	ENSG00000072840
ARPC2.vs.TGFb	DERL2	-1.13617	0.103409	-10.9871	0.0939478	0.939468	0.596681	ENSG00000072849
ARPC2.vs.TGFb	NDE1	-0.595223	0.121303	-4.9069	0.999576	1	0.662326	ENSG00000072864
ARPC2.vs.TGFb	IRAG1	0.0810874	0.301794	0.268685	0.999006	1	0.904094	ENSG00000072952
ARPC2.vs.TGFb	TMEM38A	0.0524145	0.250897	0.208909	0.999934	1	1.43645	ENSG00000072954
ARPC2.vs.TGFb	AP1M1	-0.175132	0.111222	-1.57462	1	1	0.904094	ENSG00000072958
ARPC2.vs.TGFb	PVR	1.33013	0.107432	12.3811	0.00105998	0.0155596	0.681426	ENSG00000073008
ARPC2.vs.TGFb	XRCC1	-0.185353	0.124775	-1.4855	1	1	0.904094	ENSG00000073050
ARPC2.vs.TGFb	SCARB1	0.114038	0.133859	0.851928	1	1	0.625204	ENSG00000073060
ARPC2.vs.TGFb	MCM2	-0.346111	0.164473	-2.10437	0.999965	1	1.50272	ENSG00000073111
ARPC2.vs.TGFb	MOV10L1	0.816954	0.171775	4.75594	0.856701	1	1.42025	ENSG00000073146
ARPC2.vs.TGFb	PANX2	-0.47759	0.357899	-1.33443	0.927826	1	1.43645	ENSG00000073150
ARPC2.vs.TGFb	SELENOO	-0.348839	0.133034	-2.62218	1	1	0.904094	ENSG00000073169
ARPC2.vs.TGFb	ALPK1	1.23838	0.127202	9.73549	0.030465	0.252579	0.904094	ENSG00000073331
ARPC2.vs.TGFb	LLGL2	-1.36267	0.322882	-4.22032	0.130673	0.577668	1.50812	ENSG00000073350
ARPC2.vs.TGFb	PDE8A	-0.0462874	0.0798867	-0.579413	1	1	0.552725	ENSG00000073417
ARPC2.vs.TGFb	CLCN4	-2.5548	0.163479	-15.6277	9.47e-22	2.73e-20	1.50272	ENSG00000073464
ARPC2.vs.TGFb	NLE1	0.0886201	0.0940597	0.942169	1	1	0.625204	ENSG00000073536
ARPC2.vs.TGFb	SDHA	-0.409748	0.0663847	-6.17233	1	1	0.702639	ENSG00000073578
ARPC2.vs.TGFb	SMARCE1	0.254717	0.0826218	3.08293	1	1	0.596681	ENSG00000073584
ARPC2.vs.TGFb	GSDMB	-0.768609	0.0885127	-8.6836	0.995528	1	0.625204	ENSG00000073605
ARPC2.vs.TGFb	KDM5A	0.150822	0.0752362	2.00465	1	1	0.681426	ENSG00000073614
ARPC2.vs.TGFb	ADAM11	0.172368	0.392651	0.438985	0.98389	1	1.50812	ENSG00000073670
ARPC2.vs.TGFb	PPP2R3A	-0.302753	0.0983852	-3.07722	1	1	0.497391	ENSG00000073711
ARPC2.vs.TGFb	FERMT2	-1.17223	0.106286	-11.029	0.0525694	0.510736	0.699535	ENSG00000073712
ARPC2.vs.TGFb	PTGS2	-0.272165	0.273415	-0.995427	0.996118	1	0.773044	ENSG00000073756
ARPC2.vs.TGFb	IGF2BP2	0.231759	0.0707703	3.27481	1	1	0.681426	ENSG00000073792
ARPC2.vs.TGFb	MAP3K13	-1.26963	0.135423	-9.37526	0.0232406	0.133468	1.42025	ENSG00000073803
ARPC2.vs.TGFb	ST6GAL1	-0.317943	0.157261	-2.02175	0.999993	1	1.50798	ENSG00000073849
ARPC2.vs.TGFb	FRY	-0.182409	0.132021	-1.38166	1	1	0.904094	ENSG00000073910
ARPC2.vs.TGFb	PICALM	-0.569609	0.0802388	-7.09893	1	1	0.699535	ENSG00000073921
ARPC2.vs.TGFb	NSF	-0.406807	0.0830968	-4.89558	1	1	0.722331	ENSG00000073969
ARPC2.vs.TGFb	GLI2	-1.18692	0.104683	-11.3383	0.0370813	0.300544	0.904094	ENSG00000074047
ARPC2.vs.TGFb	CLASP1	0.115281	0.0669054	1.72305	1	1	0.625204	ENSG00000074054
ARPC2.vs.TGFb	MRPS34	-0.219006	0.139856	-1.56595	1	1	0.904094	ENSG00000074071
ARPC2.vs.TGFb	NOTCH3	-2.5527	0.17089	-14.9376	5.14e-20	2.92e-18	0.681426	ENSG00000074181
ARPC2.vs.TGFb	CLNS1A	0.326993	0.0905125	3.61268	1	1	0.596681	ENSG00000074201
ARPC2.vs.TGFb	TEAD2	0.372414	0.119323	3.12107	1	1	0.785404	ENSG00000074219
ARPC2.vs.TGFb	EED	0.09646	0.145421	0.663316	1	1	1.50272	ENSG00000074266
ARPC2.vs.TGFb	TSG101	-0.150435	0.0796218	-1.88937	1	1	0.904094	ENSG00000074319
ARPC2.vs.TGFb	NCBP3	0.00315902	0.0974894	0.0324037	1	1	0.904094	ENSG00000074356
ARPC2.vs.TGFb	ATP2A3	0.295396	0.294213	1.00402	0.991692	1	1.50272	ENSG00000074370
ARPC2.vs.TGFb	CA12	0.718788	0.227061	3.16562	0.892232	1	0.904094	ENSG00000074410
ARPC2.vs.TGFb	MGLL	0.365993	0.125981	2.90515	1	1	0.904094	ENSG00000074416
ARPC2.vs.TGFb	NTN4	1.42067	0.11282	12.5924	9.62e-05	0.00157336	0.702639	ENSG00000074527
ARPC2.vs.TGFb	BCS1L	-0.280629	0.112493	-2.49465	1	1	0.904094	ENSG00000074582
ARPC2.vs.TGFb	NUAK1	-3.47363	0.110339	-31.4814	1.3e-111	1.21e-108	0.722331	ENSG00000074590
ARPC2.vs.TGFb	DPP8	-0.331191	0.0839099	-3.94698	1	1	0.702639	ENSG00000074603
ARPC2.vs.TGFb	SLC24A1	-0.652777	0.169421	-3.85298	0.979792	1	1.42025	ENSG00000074621
ARPC2.vs.TGFb	ZNF532	-0.607039	0.0507409	-11.9635	1	1	0.702639	ENSG00000074657
ARPC2.vs.TGFb	SCARF1	-1.03106	0.306632	-3.36255	0.459653	1	1.43645	ENSG00000074660
ARPC2.vs.TGFb	LMAN1	-0.764284	0.117579	-6.50016	0.977504	1	0.904094	ENSG00000074695
ARPC2.vs.TGFb	HACD3	-0.379658	0.102643	-3.69883	1	1	0.699535	ENSG00000074696
ARPC2.vs.TGFb	ZZEF1	0.309714	0.0798485	3.87876	1	1	0.904094	ENSG00000074755
ARPC2.vs.TGFb	ENO1	-1.89498	0.125842	-15.0584	5.72e-13	2.14e-11	0.681426	ENSG00000074800
ARPC2.vs.TGFb	MYDGF	-1.72891	0.101084	-17.1037	2.78e-13	1.03e-11	0.699535	ENSG00000074842
ARPC2.vs.TGFb	ANO8	0.225902	0.179771	1.25661	0.999992	1	1.42025	ENSG00000074855
ARPC2.vs.TGFb	TUBE1	1.51792	0.11954	12.698	7.37e-06	6.76e-05	1.50539	ENSG00000074935
ARPC2.vs.TGFb	ARHGEF10L	-0.446464	0.105673	-4.22497	1	1	0.904094	ENSG00000074964
ARPC2.vs.TGFb	ACTR6	-0.192504	0.153073	-1.2576	1	1	1.50539	ENSG00000075089
ARPC2.vs.TGFb	TIPIN	0.199562	0.218188	0.914633	0.999878	1	1.40023	ENSG00000075131
ARPC2.vs.TGFb	SRI	-0.797522	0.116226	-6.86179	0.959255	1	0.904094	ENSG00000075142
ARPC2.vs.TGFb	EIF4G3	-0.0432463	0.0717942	-0.602365	1	1	0.699535	ENSG00000075151
ARPC2.vs.TGFb	NUP37	0.494495	0.109352	4.52205	0.999998	1	1.73176	ENSG00000075188
ARPC2.vs.TGFb	SEMA3A	2.27644	0.142759	15.946	1.92e-19	8.05e-18	0.904094	ENSG00000075213
ARPC2.vs.TGFb	GTSE1	-1.22922	0.440205	-2.79237	0.301286	1	1.42025	ENSG00000075218
ARPC2.vs.TGFb	SEMA3C	-3.45414	0.0894155	-38.6302	3.83e-166	1.34e-162	0.702639	ENSG00000075223
ARPC2.vs.TGFb	TTC38	0.315041	0.0888149	3.54717	1	1	0.662326	ENSG00000075234
ARPC2.vs.TGFb	ACAT1	0.10617	0.105868	1.00285	1	1	0.662326	ENSG00000075239
ARPC2.vs.TGFb	GRAMD4	-0.05311	0.113366	-0.468485	1	1	0.785404	ENSG00000075240
ARPC2.vs.TGFb	CELSR1	-3.78133	0.155356	-24.3397	5.6e-72	1.42e-69	0.904094	ENSG00000075275
ARPC2.vs.TGFb	ZNF638	0.462497	0.095577	4.839	1	1	0.681426	ENSG00000075292
ARPC2.vs.TGFb	SLC25A40	-0.0103999	0.216826	-0.0479641	0.999999	1	1.40023	ENSG00000075303
ARPC2.vs.TGFb	TIMM21	0.0820319	0.137362	0.597194	1	1	1.42025	ENSG00000075336
ARPC2.vs.TGFb	RASAL2	-0.35553	0.102908	-3.45484	1	1	0.904094	ENSG00000075391
ARPC2.vs.TGFb	VPS9D1	0.374048	0.10114	3.69832	1	1	0.662326	ENSG00000075399
ARPC2.vs.TGFb	ZNF37A	0.677678	0.102296	6.62466	0.999186	1	0.785404	ENSG00000075407
ARPC2.vs.TGFb	MARK3	0.341181	0.0698538	4.88422	1	1	0.722331	ENSG00000075413
ARPC2.vs.TGFb	SLC25A3	-0.648906	0.0878813	-7.38389	0.999968	1	0.722331	ENSG00000075415
ARPC2.vs.TGFb	FNDC3B	-0.565166	0.0825359	-6.84752	1	1	0.904094	ENSG00000075420
ARPC2.vs.TGFb	FOSL2	0.0213388	0.112382	0.189878	1	1	0.702639	ENSG00000075426
ARPC2.vs.TGFb	FRYL	0.17804	0.0788562	2.25778	1	1	0.904094	ENSG00000075539
ARPC2.vs.TGFb	TMEM131	0.727888	0.102214	7.12121	0.996118	1	0.625204	ENSG00000075568
ARPC2.vs.TGFb	FSCN1	0.66977	0.147059	4.55442	0.987634	1	0.702639	ENSG00000075618
ARPC2.vs.TGFb	ACTB	-1.31649	0.160189	-8.21838	0.0240922	0.204537	0.904094	ENSG00000075624
ARPC2.vs.TGFb	MOCOS	1.24423	0.119159	10.4418	0.0201995	0.263816	0.571009	ENSG00000075643
ARPC2.vs.TGFb	PLD1	1.11175	0.127073	8.74884	0.189598	1	0.662326	ENSG00000075651
ARPC2.vs.TGFb	WDR62	1.00842	0.285046	3.53774	0.488219	1	1.43645	ENSG00000075702
ARPC2.vs.TGFb	DLG1	-0.105057	0.0791344	-1.32758	1	1	0.904094	ENSG00000075711
ARPC2.vs.TGFb	RAB7A	0.108709	0.0738872	1.47128	1	1	0.904094	ENSG00000075785
ARPC2.vs.TGFb	BCAP29	0.115537	0.163419	0.707	1	1	0.625204	ENSG00000075790
ARPC2.vs.TGFb	SEC31B	-0.23503	0.126092	-1.86396	1	1	1.50272	ENSG00000075826
ARPC2.vs.TGFb	SART3	-0.271652	0.102977	-2.638	1	1	0.596681	ENSG00000075856
ARPC2.vs.TGFb	EXOSC7	-0.201261	0.0985725	-2.04176	1	1	0.571009	ENSG00000075914
ARPC2.vs.TGFb	KIFAP3	-0.174488	0.0973247	-1.79285	1	1	0.904094	ENSG00000075945
ARPC2.vs.TGFb	MKRN2	-0.285692	0.0688847	-4.14739	1	1	0.625204	ENSG00000075975
ARPC2.vs.TGFb	MCM6	0.611737	0.11556	5.29367	0.99961	1	1.42025	ENSG00000076003
ARPC2.vs.TGFb	REXO2	-0.605182	0.117852	-5.13511	0.999596	1	0.722331	ENSG00000076043
ARPC2.vs.TGFb	RBM7	-0.313324	0.121179	-2.58562	1	1	0.785404	ENSG00000076053
ARPC2.vs.TGFb	RBMS2	0.508411	0.0964959	5.26873	1	1	0.702639	ENSG00000076067
ARPC2.vs.TGFb	BAZ2A	0.739647	0.0869409	8.50746	0.998626	1	0.702639	ENSG00000076108
ARPC2.vs.TGFb	PTPN23	0.266164	0.145643	1.82751	1	1	0.497391	ENSG00000076201
ARPC2.vs.TGFb	MLH1	0.373922	0.0668734	5.59149	1	1	0.904094	ENSG00000076242
ARPC2.vs.TGFb	UNG	0.0932054	0.109497	0.851216	1	1	1.50798	ENSG00000076248
ARPC2.vs.TGFb	FMO4	-1.42598	0.489257	-2.91459	0.191967	0.833532	1.42025	ENSG00000076258
ARPC2.vs.TGFb	KLHL20	0.0366167	0.0924886	0.395905	1	1	0.662326	ENSG00000076321
ARPC2.vs.TGFb	RGS11	0.0222664	0.196893	0.113089	1	1	1.42025	ENSG00000076344
ARPC2.vs.TGFb	SLC46A1	-1.18055	0.111129	-10.6232	0.052119	0.559328	0.625204	ENSG00000076351
ARPC2.vs.TGFb	PLXNA2	-0.215676	0.147467	-1.46254	1	1	0.625204	ENSG00000076356
ARPC2.vs.TGFb	SPAG5	-0.0583499	0.20275	-0.287792	0.999998	1	1.50539	ENSG00000076382
ARPC2.vs.TGFb	ANKRD13A	-0.774302	0.103912	-7.45154	0.985073	1	0.699535	ENSG00000076513
ARPC2.vs.TGFb	ACACB	0.0427083	0.175998	0.242663	1	1	0.773044	ENSG00000076555
ARPC2.vs.TGFb	TRAF4	-0.243945	0.101243	-2.40951	1	1	0.722331	ENSG00000076604
ARPC2.vs.TGFb	PAG1	-2.27223	0.0987808	-23.0028	2.94e-38	3.35e-36	0.722331	ENSG00000076641
ARPC2.vs.TGFb	GPATCH1	0.522683	0.133923	3.90285	0.999817	1	1.42025	ENSG00000076650
ARPC2.vs.TGFb	ICAM3	-1.85059	0.150393	-12.3051	7.76e-09	9.71e-08	1.50798	ENSG00000076662
ARPC2.vs.TGFb	NT5C2	0.149888	0.0761813	1.96751	1	1	0.625204	ENSG00000076685
ARPC2.vs.TGFb	MCAM	-2.76125	0.148291	-18.6205	7.79e-33	7.29e-31	0.722331	ENSG00000076706
ARPC2.vs.TGFb	GPC4	-0.752077	0.224232	-3.35401	0.865562	1	1.40023	ENSG00000076716
ARPC2.vs.TGFb	XAB2	0.149204	0.149032	1.00116	1	1	0.625204	ENSG00000076924
ARPC2.vs.TGFb	ARHGEF1	-0.10486	0.131896	-0.795018	1	1	0.625204	ENSG00000076928
ARPC2.vs.TGFb	STXBP2	-0.97657	0.178292	-5.47736	0.552277	1	1.42025	ENSG00000076944
ARPC2.vs.TGFb	MAP2K7	0.937882	0.127134	7.3771	0.687439	1	0.785404	ENSG00000076984
ARPC2.vs.TGFb	DGKD	-0.207727	0.112656	-1.8439	1	1	0.785404	ENSG00000077044
ARPC2.vs.TGFb	CTTNBP2	1.39627	0.119935	11.6419	0.000476516	0.00363534	1.42025	ENSG00000077063
ARPC2.vs.TGFb	TOP2B	0.0522069	0.103286	0.505459	1	1	0.625204	ENSG00000077097
ARPC2.vs.TGFb	TM9SF3	-0.497691	0.111124	-4.47868	0.999997	1	0.702639	ENSG00000077147
ARPC2.vs.TGFb	NFKB2	-0.0590316	0.138041	-0.427636	1	1	0.904094	ENSG00000077150
ARPC2.vs.TGFb	UBE2T	-0.647392	0.255059	-2.53821	0.916584	1	1.43645	ENSG00000077152
ARPC2.vs.TGFb	PPP1R12B	0.523172	0.086326	6.06042	1	1	0.625204	ENSG00000077157
ARPC2.vs.TGFb	DNAJC10	-0.722641	0.102787	-7.03047	0.996516	1	0.702639	ENSG00000077232
ARPC2.vs.TGFb	GTF3C1	-0.114165	0.0821919	-1.389	1	1	0.681426	ENSG00000077235
ARPC2.vs.TGFb	IL4R	0.210003	0.0933946	2.24856	1	1	0.625204	ENSG00000077238
ARPC2.vs.TGFb	USP33	0.146763	0.0706472	2.07741	1	1	0.497391	ENSG00000077254
ARPC2.vs.TGFb	PAK3	-0.992919	0.230774	-4.30257	0.512239	1	1.43645	ENSG00000077264
ARPC2.vs.TGFb	SNRPA	-0.00185559	0.12224	-0.01518	1	1	0.571009	ENSG00000077312
ARPC2.vs.TGFb	EXOSC5	-0.607305	0.222137	-2.73392	0.961453	1	1.50539	ENSG00000077348
ARPC2.vs.TGFb	DYNC1I2	-0.166564	0.0604857	-2.75378	1	1	0.904094	ENSG00000077380
ARPC2.vs.TGFb	LRCH4	0.00418332	0.130956	0.0319445	1	1	0.785404	ENSG00000077454
ARPC2.vs.TGFb	FAM76B	0.422441	0.131019	3.22426	0.999995	1	1.42025	ENSG00000077458
ARPC2.vs.TGFb	SIRT6	0.166198	0.167718	0.990937	1	1	1.42025	ENSG00000077463
ARPC2.vs.TGFb	POLD3	0.699226	0.16396	4.26463	0.966706	1	0.773044	ENSG00000077514
ARPC2.vs.TGFb	CAPZB	-0.468122	0.0655977	-7.13626	1	1	0.699535	ENSG00000077549
ARPC2.vs.TGFb	GPR137B	-0.190202	0.124551	-1.5271	1	1	1.50798	ENSG00000077585
ARPC2.vs.TGFb	JADE1	-2.10551	0.100912	-20.8647	3.14e-28	2e-26	0.904094	ENSG00000077684
ARPC2.vs.TGFb	SLC25A43	-0.656501	0.119231	-5.50612	0.998018	1	1.50539	ENSG00000077713
ARPC2.vs.TGFb	UBE2A	-0.622943	0.0746227	-8.34791	1	1	0.625204	ENSG00000077721
ARPC2.vs.TGFb	FGFR1	-0.900167	0.0875397	-10.283	0.872947	1	0.681426	ENSG00000077782
ARPC2.vs.TGFb	FBLN1	-0.304689	0.246014	-1.23851	0.997646	1	0.904094	ENSG00000077942
ARPC2.vs.TGFb	MAP2	0.527053	0.459803	1.14626	0.848611	1	1.42025	ENSG00000078018
ARPC2.vs.TGFb	PIAS2	0.00950283	0.102475	0.0927331	1	1	0.497391	ENSG00000078043
ARPC2.vs.TGFb	AMPH	0.260282	0.154663	1.6829	0.999999	1	1.40023	ENSG00000078053
ARPC2.vs.TGFb	ARAF	-0.524739	0.102512	-5.11881	0.999998	1	0.497391	ENSG00000078061
ARPC2.vs.TGFb	MCCC1	0.486757	0.0964231	5.04813	1	1	0.625204	ENSG00000078070
ARPC2.vs.TGFb	FAP	-1.44659	0.107577	-13.447	1.65e-05	0.000298875	0.699535	ENSG00000078098
ARPC2.vs.TGFb	ACER3	-1.22803	0.116257	-10.5631	0.0249133	0.134998	1.50272	ENSG00000078124
ARPC2.vs.TGFb	UBE2K	-0.612501	0.105537	-5.80367	0.99988	1	0.552725	ENSG00000078140
ARPC2.vs.TGFb	PIK3C3	-0.338038	0.0927668	-3.64396	1	1	0.625204	ENSG00000078142
ARPC2.vs.TGFb	N4BP2	-0.0113593	0.110953	-0.10238	1	1	0.571009	ENSG00000078177
ARPC2.vs.TGFb	TIGAR	-0.424733	0.0881939	-4.8159	1	1	0.552725	ENSG00000078237
ARPC2.vs.TGFb	TULP3	0.284029	0.0875006	3.24603	1	1	0.904094	ENSG00000078246
ARPC2.vs.TGFb	SYNJ2	-0.367368	0.0678915	-5.41109	1	1	0.625204	ENSG00000078269
ARPC2.vs.TGFb	PPP2R5C	-0.177573	0.0804561	-2.20708	1	1	0.722331	ENSG00000078304
ARPC2.vs.TGFb	PMS2P1	-0.785585	0.11695	-6.7173	0.966628	1	1.73176	ENSG00000078319
ARPC2.vs.TGFb	GNB1	-1.00416	0.089343	-11.2394	0.481438	1	0.699535	ENSG00000078369
ARPC2.vs.TGFb	EDN1	-4.52156	0.204358	-22.1257	7.6e-67	2.24e-64	0.702639	ENSG00000078401
ARPC2.vs.TGFb	MLLT10	0.393917	0.0766762	5.13741	1	1	0.904094	ENSG00000078403
ARPC2.vs.TGFb	ZCWPW1	1.09209	0.289582	3.77126	0.37524	1	1.42025	ENSG00000078487
ARPC2.vs.TGFb	NRDC	-0.104497	0.0667497	-1.56551	1	1	0.702639	ENSG00000078618
ARPC2.vs.TGFb	VDAC3	-0.304203	0.077774	-3.91138	1	1	0.552725	ENSG00000078668
ARPC2.vs.TGFb	PCM1	1.28791	0.120774	10.6637	0.00856645	0.10023	0.722331	ENSG00000078674
ARPC2.vs.TGFb	TNRC6C	0.876561	0.110846	7.90792	0.867276	1	0.662326	ENSG00000078687
ARPC2.vs.TGFb	CBFA2T2	-0.0220286	0.0870286	-0.253119	1	1	0.596681	ENSG00000078699
ARPC2.vs.TGFb	ITCH	-0.358786	0.0706983	-5.07488	1	1	0.681426	ENSG00000078747
ARPC2.vs.TGFb	TP53INP2	-0.223362	0.15729	-1.42006	1	1	0.785404	ENSG00000078804
ARPC2.vs.TGFb	SDF4	-0.556716	0.118479	-4.69886	0.999909	1	0.681426	ENSG00000078808
ARPC2.vs.TGFb	TOLLIP	0.660677	0.121571	5.43449	0.997374	1	0.552725	ENSG00000078902
ARPC2.vs.TGFb	UBE2D4	-0.0857981	0.154468	-0.555441	1	1	1.42025	ENSG00000078967
ARPC2.vs.TGFb	RUNX1T1	1.84282	0.139414	13.2184	7.45e-10	8.93e-09	1.73176	ENSG00000079102
ARPC2.vs.TGFb	THOC1	0.498329	0.116242	4.28701	0.999992	1	0.625204	ENSG00000079134
ARPC2.vs.TGFb	FKBP7	-0.599509	0.126364	-4.7443	0.999236	1	0.571009	ENSG00000079150
ARPC2.vs.TGFb	OSBPL6	-0.326222	0.177928	-1.83345	0.999924	1	1.40023	ENSG00000079156
ARPC2.vs.TGFb	SLC1A3	0.295052	0.313905	0.939941	0.987658	1	1.40023	ENSG00000079215
ARPC2.vs.TGFb	XRCC5	0.341505	0.0792146	4.31114	1	1	0.722331	ENSG00000079246
ARPC2.vs.TGFb	LXN	-0.835389	0.168855	-4.94738	0.835186	1	1.42025	ENSG00000079257
ARPC2.vs.TGFb	MKNK1	-0.00509405	0.108932	-0.0467636	1	1	0.625204	ENSG00000079277
ARPC2.vs.TGFb	TNS1	-2.49723	0.124106	-20.1218	8.17e-34	6.42e-32	0.904094	ENSG00000079308
ARPC2.vs.TGFb	REXO1	1.36552	0.161636	8.4481	0.0118679	0.169813	0.552725	ENSG00000079313
ARPC2.vs.TGFb	SAR1A	-2.12698	0.0907471	-23.4385	1.03e-35	8.61e-34	0.904094	ENSG00000079332
ARPC2.vs.TGFb	CDC14A	-0.0617304	0.194452	-0.317458	0.999999	1	1.42025	ENSG00000079335
ARPC2.vs.TGFb	RAPGEF3	-2.18319	0.125553	-17.3885	2.18e-21	6.14e-20	1.50272	ENSG00000079337
ARPC2.vs.TGFb	SENP1	0.154353	0.102397	1.5074	1	1	1.42025	ENSG00000079387
ARPC2.vs.TGFb	CIC	1.07266	0.150953	7.10592	0.31514	1	0.722331	ENSG00000079432
ARPC2.vs.TGFb	LIPE	0.924589	0.296043	3.12316	0.600535	1	1.42025	ENSG00000079435
ARPC2.vs.TGFb	FDFT1	-0.568453	0.0976475	-5.82149	0.999995	1	0.625204	ENSG00000079459
ARPC2.vs.TGFb	PAFAH1B3	0.0371704	0.172426	0.215573	1	1	1.50272	ENSG00000079462
ARPC2.vs.TGFb	OPHN1	-0.622461	0.138581	-4.49168	0.996778	1	0.785404	ENSG00000079482
ARPC2.vs.TGFb	KIF22	0.577077	0.166871	3.45821	0.994368	1	1.42025	ENSG00000079616
ARPC2.vs.TGFb	CARMIL1	0.0553675	0.155177	0.356802	1	1	1.43645	ENSG00000079691
ARPC2.vs.TGFb	PGM1	-1.15131	0.128576	-8.95433	0.119631	1	0.699535	ENSG00000079739
ARPC2.vs.TGFb	DDX1	0.074782	0.0989776	0.755544	1	1	0.702639	ENSG00000079785
ARPC2.vs.TGFb	DNM2	-0.0164497	0.0834701	-0.197072	1	1	0.699535	ENSG00000079805
ARPC2.vs.TGFb	EPB41L2	-0.0254314	0.132501	-0.191934	1	1	0.699535	ENSG00000079819
ARPC2.vs.TGFb	RIMS1	0.438122	0.198796	2.20388	0.997646	1	1.50539	ENSG00000079841
ARPC2.vs.TGFb	MOXD1	1.34868	0.136129	9.90742	0.00521207	0.0722832	0.625204	ENSG00000079931
ARPC2.vs.TGFb	STX7	-0.140531	0.139468	-1.00763	1	1	0.662326	ENSG00000079950
ARPC2.vs.TGFb	RABL2B	0.100147	0.0938824	1.06673	1	1	0.625204	ENSG00000079974
ARPC2.vs.TGFb	KEAP1	0.571915	0.108213	5.28507	0.999962	1	0.596681	ENSG00000079999
ARPC2.vs.TGFb	SLC35C2	-0.685956	0.0885304	-7.74825	0.999805	1	0.625204	ENSG00000080189
ARPC2.vs.TGFb	CRYBG3	0.204207	0.104668	1.951	1	1	0.497391	ENSG00000080200
ARPC2.vs.TGFb	RFX3	-0.335531	0.141388	-2.37311	0.999999	1	1.50798	ENSG00000080298
ARPC2.vs.TGFb	RIF1	0.0792357	0.113904	0.695637	1	1	0.904094	ENSG00000080345
ARPC2.vs.TGFb	RAB21	0.347087	0.120352	2.88392	1	1	0.596681	ENSG00000080371
ARPC2.vs.TGFb	SLC4A4	0.159959	0.130427	1.22642	1	1	0.497391	ENSG00000080493
ARPC2.vs.TGFb	SMARCA2	0.452914	0.0801146	5.65333	1	1	0.625204	ENSG00000080503
ARPC2.vs.TGFb	SESN1	0.338784	0.106094	3.19326	1	1	0.497391	ENSG00000080546
ARPC2.vs.TGFb	MID2	0.0493259	0.159537	0.309181	1	1	1.50539	ENSG00000080561
ARPC2.vs.TGFb	COL5A3	-0.635294	0.236419	-2.68716	0.938539	1	0.904094	ENSG00000080573
ARPC2.vs.TGFb	SRCAP	0.203616	0.161785	1.25856	1	1	0.497391	ENSG00000080603
ARPC2.vs.TGFb	PUM3	0.113903	0.106329	1.07123	1	1	0.904094	ENSG00000080608
ARPC2.vs.TGFb	KCNN2	4.13666	0.458435	9.02344	3.9e-12	6.41e-11	1.50812	ENSG00000080709
ARPC2.vs.TGFb	CNOT4	-0.100409	0.0999823	-1.00427	1	1	0.662326	ENSG00000080802
ARPC2.vs.TGFb	PSEN1	0.0614732	0.0778803	0.789329	1	1	0.699535	ENSG00000080815
ARPC2.vs.TGFb	CPOX	-1.10385	0.0953756	-11.5737	0.138108	1	0.662326	ENSG00000080819
ARPC2.vs.TGFb	CLDND1	-0.927352	0.102378	-9.05808	0.761026	1	0.625204	ENSG00000080822
ARPC2.vs.TGFb	MOK	-1.41299	0.110606	-12.775	9.43e-05	0.00162979	0.662326	ENSG00000080823
ARPC2.vs.TGFb	HSP90AA1	0.0834469	0.0837239	0.996691	1	1	0.722331	ENSG00000080824
ARPC2.vs.TGFb	RBL1	-0.113706	0.169463	-0.670979	1	1	1.40023	ENSG00000080839
ARPC2.vs.TGFb	DLGAP4	-1.16937	0.131169	-8.915	0.0983094	0.938994	0.625204	ENSG00000080845
ARPC2.vs.TGFb	CROCCP3	0.377345	0.143688	2.62615	0.999993	1	1.50798	ENSG00000080947
ARPC2.vs.TGFb	AP4E1	-0.227085	0.0903995	-2.51202	1	1	0.552725	ENSG00000081014
ARPC2.vs.TGFb	RSBN1	-0.142996	0.107319	-1.33244	1	1	0.571009	ENSG00000081019
ARPC2.vs.TGFb	MAGI3	-0.798739	0.105162	-7.59535	0.972178	1	0.904094	ENSG00000081026
ARPC2.vs.TGFb	TCF7	2.03248	0.236787	8.58358	6.49e-06	0.00011285	0.773044	ENSG00000081059
ARPC2.vs.TGFb	OSTM1	0.323128	0.0983583	3.28522	1	1	0.497391	ENSG00000081087
ARPC2.vs.TGFb	IMPG2	1.29685	0.274365	4.72672	0.13964	0.611227	1.50539	ENSG00000081148
ARPC2.vs.TGFb	PCNP	0.07237	0.111585	0.648563	1	1	0.596681	ENSG00000081154
ARPC2.vs.TGFb	EXD2	-0.32491	0.101522	-3.20038	1	1	0.625204	ENSG00000081177
ARPC2.vs.TGFb	ARG2	-1.09193	0.368316	-2.96467	0.401446	1	1.40023	ENSG00000081181
ARPC2.vs.TGFb	MEF2C	1.63792	0.348932	4.69408	0.0337602	0.187307	1.40023	ENSG00000081189
ARPC2.vs.TGFb	UBA5	-0.595991	0.13426	-4.43909	0.99869	1	0.904094	ENSG00000081307
ARPC2.vs.TGFb	STK17B	-3.43233	0.173647	-19.7661	7.03e-45	9.86e-43	0.681426	ENSG00000081320
ARPC2.vs.TGFb	CDC14B	1.30079	0.108344	12.0061	0.0027497	0.0400702	0.625204	ENSG00000081377
ARPC2.vs.TGFb	ZNF510	0.249997	0.112334	2.22547	1	1	0.785404	ENSG00000081386
ARPC2.vs.TGFb	ZNF506	0.399816	0.147518	2.71028	0.999976	1	1.50272	ENSG00000081665
ARPC2.vs.TGFb	JMJD4	-0.64327	0.114261	-5.62985	0.999102	1	0.904094	ENSG00000081692
ARPC2.vs.TGFb	DUSP12	0.141431	0.121029	1.16857	1	1	1.50272	ENSG00000081721
ARPC2.vs.TGFb	AACS	-1.04908	0.0824258	-12.7276	0.275775	1	0.904094	ENSG00000081760
ARPC2.vs.TGFb	DELE1	0.165544	0.073038	2.26655	1	1	0.625204	ENSG00000081791
ARPC2.vs.TGFb	CADPS2	3.62517	0.441227	8.21612	1.34e-09	1.9e-08	1.42025	ENSG00000081803
ARPC2.vs.TGFb	PCDHGA2	0.678329	0.139997	4.84529	0.98921	1	1.50539	ENSG00000081853
ARPC2.vs.TGFb	HSPB11	-0.0269157	0.165356	-0.162774	1	1	1.42025	ENSG00000081870
ARPC2.vs.TGFb	PHLPP1	1.82836	0.153499	11.9112	3.4e-08	4e-07	1.50539	ENSG00000081913
ARPC2.vs.TGFb	ATP8B1	1.14381	0.110679	10.3344	0.0969164	0.847758	0.702639	ENSG00000081923
ARPC2.vs.TGFb	SMARCD3	-1.11851	0.106149	-10.5372	0.132111	0.888102	0.904094	ENSG00000082014
ARPC2.vs.TGFb	WDR70	0.443971	0.100229	4.42959	1	1	0.904094	ENSG00000082068
ARPC2.vs.TGFb	MPP4	0.372263	0.231439	1.60847	0.996659	1	1.43645	ENSG00000082126
ARPC2.vs.TGFb	STRADB	0.736253	0.120181	6.12623	0.985903	1	0.662326	ENSG00000082146
ARPC2.vs.TGFb	BZW1	-0.430165	0.11699	-3.67695	0.999999	1	0.702639	ENSG00000082153
ARPC2.vs.TGFb	C1QTNF3	-0.673552	0.267395	-2.51894	0.888927	1	1.40023	ENSG00000082196
ARPC2.vs.TGFb	ME2	0.734567	0.119395	6.15241	0.986897	1	0.571009	ENSG00000082212
ARPC2.vs.TGFb	C5orf22	0.0249144	0.117854	0.211401	1	1	0.625204	ENSG00000082213
ARPC2.vs.TGFb	CCNT2	0.0219527	0.0901822	0.243426	1	1	0.904094	ENSG00000082258
ARPC2.vs.TGFb	FAM135A	0.552968	0.111069	4.9786	0.999971	1	0.625204	ENSG00000082269
ARPC2.vs.TGFb	EPB41L3	-0.555627	0.116563	-4.76676	0.999931	1	0.785404	ENSG00000082397
ARPC2.vs.TGFb	COBLL1	-0.0805057	0.192492	-0.418228	0.999999	1	1.50272	ENSG00000082438
ARPC2.vs.TGFb	DLG3	0.561239	0.110566	5.07606	0.999964	1	0.785404	ENSG00000082458
ARPC2.vs.TGFb	KCNK2	1.21072	0.208212	5.81485	0.155758	0.709776	1.40023	ENSG00000082482
ARPC2.vs.TGFb	SERTAD4	-6.4294	0.264491	-24.3086	6.09e-94	1.97e-91	1.42025	ENSG00000082497
ARPC2.vs.TGFb	TRAF5	-1.51223	0.128371	-11.7802	3.3e-05	0.000450544	0.904094	ENSG00000082512
ARPC2.vs.TGFb	MRPL22	-0.211782	0.1169	-1.81164	1	1	1.50272	ENSG00000082515
ARPC2.vs.TGFb	GEMIN5	0.680922	0.0897948	7.58309	0.99981	1	0.552725	ENSG00000082516
ARPC2.vs.TGFb	NFE2L1	-0.449814	0.0987079	-4.55702	1	1	0.702639	ENSG00000082641
ARPC2.vs.TGFb	GSK3B	-0.130672	0.0713867	-1.83048	1	1	0.497391	ENSG00000082701
ARPC2.vs.TGFb	ITGB5	-0.427544	0.101317	-4.21986	1	1	0.702639	ENSG00000082781
ARPC2.vs.TGFb	ERC1	-0.191341	0.0711479	-2.68934	1	1	0.722331	ENSG00000082805
ARPC2.vs.TGFb	XPO1	0.138623	0.101668	1.36349	1	1	0.681426	ENSG00000082898
ARPC2.vs.TGFb	RNF13	0.504015	0.124349	4.05323	0.999967	1	0.552725	ENSG00000082996
ARPC2.vs.TGFb	PALB2	1.09449	0.161073	6.79501	0.27872	1	1.50272	ENSG00000083093
ARPC2.vs.TGFb	DOP1A	-0.324641	0.0951689	-3.41121	1	1	0.785404	ENSG00000083097
ARPC2.vs.TGFb	LYRM2	0.392187	0.0772171	5.07902	1	1	0.662326	ENSG00000083099
ARPC2.vs.TGFb	BCKDHB	-0.344537	0.121283	-2.84078	1	1	1.50539	ENSG00000083123
ARPC2.vs.TGFb	KAT6A	0.166704	0.0842754	1.97809	1	1	0.497391	ENSG00000083168
ARPC2.vs.TGFb	TUT7	0.574582	0.0930866	6.17255	0.999998	1	0.552725	ENSG00000083223
ARPC2.vs.TGFb	ULK2	0.802656	0.108331	7.40928	0.965748	1	0.625204	ENSG00000083290
ARPC2.vs.TGFb	TNPO1	0.255158	0.0963028	2.64954	1	1	0.702639	ENSG00000083312
ARPC2.vs.TGFb	PLOD1	-1.53111	0.149945	-10.2111	0.000198557	0.00310978	0.699535	ENSG00000083444
ARPC2.vs.TGFb	P2RX5	1.73355	0.176523	9.82055	1.62e-05	0.000150021	1.42025	ENSG00000083454
ARPC2.vs.TGFb	ITGAE	-0.802482	0.161273	-4.97592	0.889665	1	1.73176	ENSG00000083457
ARPC2.vs.TGFb	DIS3	-0.103311	0.0879783	-1.17428	1	1	0.625204	ENSG00000083520
ARPC2.vs.TGFb	PIBF1	0.501736	0.157577	3.18408	0.999217	1	1.50272	ENSG00000083535
ARPC2.vs.TGFb	TDRD3	0.776794	0.138043	5.62719	0.947053	1	1.73176	ENSG00000083544
ARPC2.vs.TGFb	NUFIP1	0.713548	0.181461	3.93224	0.942784	1	1.50539	ENSG00000083635
ARPC2.vs.TGFb	PDS5B	0.190023	0.103626	1.83374	1	1	0.596681	ENSG00000083642
ARPC2.vs.TGFb	OXCT1	0.0125962	0.108152	0.116467	1	1	0.662326	ENSG00000083720
ARPC2.vs.TGFb	RRAGB	0.640496	0.163167	3.9254	0.986213	1	1.50798	ENSG00000083750
ARPC2.vs.TGFb	CYLD	0.0200927	0.126826	0.158427	1	1	0.625204	ENSG00000083799
ARPC2.vs.TGFb	SLC27A5	-0.500745	0.203398	-2.4619	0.992947	1	1.42025	ENSG00000083807
ARPC2.vs.TGFb	ZNF324	0.376245	0.126291	2.97918	1	1	0.904094	ENSG00000083812
ARPC2.vs.TGFb	ZNF671	-0.358553	0.113709	-3.15325	1	1	1.50798	ENSG00000083814
ARPC2.vs.TGFb	ZNF416	-0.398959	0.128146	-3.11332	0.999999	1	1.50798	ENSG00000083817
ARPC2.vs.TGFb	ZNF586	0.132809	0.120245	1.10449	1	1	0.785404	ENSG00000083828
ARPC2.vs.TGFb	ZNF446	0.869539	0.161305	5.39065	0.790681	1	1.42025	ENSG00000083838
ARPC2.vs.TGFb	ZNF264	-0.140147	0.0803009	-1.74527	1	1	0.596681	ENSG00000083844
ARPC2.vs.TGFb	RPS5	-0.048338	0.112209	-0.430783	1	1	0.904094	ENSG00000083845
ARPC2.vs.TGFb	FAT1	0.00262283	0.0779444	0.03365	1	1	0.722331	ENSG00000083857
ARPC2.vs.TGFb	YTHDC1	-0.101578	0.0973572	-1.04336	1	1	0.904094	ENSG00000083896
ARPC2.vs.TGFb	CHMP2B	-0.320488	0.120077	-2.66902	1	1	0.785404	ENSG00000083937
ARPC2.vs.TGFb	SMAP2	-0.466987	0.120012	-3.89118	0.999996	1	0.662326	ENSG00000084070
ARPC2.vs.TGFb	PPIE	0.294927	0.0780551	3.77845	1	1	0.625204	ENSG00000084072
ARPC2.vs.TGFb	ZMPSTE24	-0.361008	0.115244	-3.13254	1	1	0.904094	ENSG00000084073
ARPC2.vs.TGFb	STARD7	-0.893446	0.0879759	-10.1556	0.887085	1	0.699535	ENSG00000084090
ARPC2.vs.TGFb	NOA1	-0.115379	0.101907	-1.1322	1	1	0.785404	ENSG00000084092
ARPC2.vs.TGFb	REST	-0.591005	0.102955	-5.74039	0.999964	1	0.904094	ENSG00000084093
ARPC2.vs.TGFb	SSH1	-0.400096	0.0851305	-4.6998	1	1	0.702639	ENSG00000084112
ARPC2.vs.TGFb	GSTP1	-1.28429	0.115826	-11.0881	0.00705561	0.085703	0.702639	ENSG00000084207
ARPC2.vs.TGFb	APLP2	-0.0273872	0.0898951	-0.304658	1	1	0.699535	ENSG00000084234
ARPC2.vs.TGFb	FAM234B	0.394978	0.135379	2.91758	0.999996	1	1.50272	ENSG00000084444
ARPC2.vs.TGFb	WBP11	-0.105566	0.0851269	-1.2401	1	1	0.785404	ENSG00000084463
ARPC2.vs.TGFb	EIF3I	-0.139354	0.0713594	-1.95285	1	1	0.722331	ENSG00000084623
ARPC2.vs.TGFb	COL16A1	-1.41519	0.122688	-11.5349	0.000357031	0.00540999	0.702639	ENSG00000084636
ARPC2.vs.TGFb	TXLNA	-0.00538684	0.0824375	-0.0653445	1	1	0.722331	ENSG00000084652
ARPC2.vs.TGFb	NCOA1	0.406287	0.0769749	5.27817	1	1	0.625204	ENSG00000084676
ARPC2.vs.TGFb	AGBL5	1.3254	0.136099	9.73843	0.00840429	0.0798474	0.904094	ENSG00000084693
ARPC2.vs.TGFb	EFR3B	-2.14805	0.211053	-10.1778	2.67e-08	3.41e-07	1.40023	ENSG00000084710
ARPC2.vs.TGFb	KIF3C	-2.30987	0.100096	-23.0764	1.98e-39	3.42e-37	0.497391	ENSG00000084731
ARPC2.vs.TGFb	RAB10	-0.856581	0.0762674	-11.2313	0.969979	1	0.904094	ENSG00000084733
ARPC2.vs.TGFb	HADHA	0.822208	0.0724019	11.3562	0.992968	1	0.699535	ENSG00000084754
ARPC2.vs.TGFb	MAPRE3	1.45101	0.200864	7.22387	0.0123721	0.131265	0.773044	ENSG00000084764
ARPC2.vs.TGFb	CAD	-0.235566	0.11082	-2.12567	1	1	0.904094	ENSG00000084774
ARPC2.vs.TGFb	CD59	-0.416716	0.0984696	-4.23192	1	1	0.722331	ENSG00000085063
ARPC2.vs.TGFb	CD82	-0.76146	0.144988	-5.25187	0.950039	1	0.497391	ENSG00000085117
ARPC2.vs.TGFb	BCORL1	-0.103963	0.169505	-0.61333	1	1	1.50798	ENSG00000085185
ARPC2.vs.TGFb	ATRX	0.248669	0.112287	2.21459	1	1	0.702639	ENSG00000085224
ARPC2.vs.TGFb	AK6	-0.698755	0.174845	-3.99642	0.957549	1	1.73176	ENSG00000085231
ARPC2.vs.TGFb	MYNN	0.167644	0.102234	1.6398	1	1	0.785404	ENSG00000085274
ARPC2.vs.TGFb	MECOM	0.718471	0.133355	5.38764	0.982619	1	1.50798	ENSG00000085276
ARPC2.vs.TGFb	SCAMP1	-0.942515	0.151934	-6.20347	0.647417	1	0.904094	ENSG00000085365
ARPC2.vs.TGFb	PREP	-0.827548	0.0915438	-9.03991	0.970205	1	0.596681	ENSG00000085377
ARPC2.vs.TGFb	HACE1	0.547102	0.120645	4.53482	0.999913	1	0.662326	ENSG00000085382
ARPC2.vs.TGFb	SEH1L	-1.00738	0.107875	-9.33836	0.472737	1	0.904094	ENSG00000085415
ARPC2.vs.TGFb	WDR47	-0.84448	0.0843626	-10.0101	0.96737	1	0.662326	ENSG00000085433
ARPC2.vs.TGFb	WDFY1	0.0577795	0.094511	0.611352	1	1	0.497391	ENSG00000085449
ARPC2.vs.TGFb	OVGP1	0.355726	0.256651	1.38603	0.993969	1	1.43645	ENSG00000085465
ARPC2.vs.TGFb	SLC25A24	0.120757	0.0990226	1.21949	1	1	0.625204	ENSG00000085491
ARPC2.vs.TGFb	MAP3K4	0.198863	0.0977467	2.03447	1	1	0.596681	ENSG00000085511
ARPC2.vs.TGFb	ABCB1	2.48717	0.398033	6.24867	9.34e-05	0.000742425	1.50812	ENSG00000085563
ARPC2.vs.TGFb	ZNF213	-0.191154	0.174536	-1.09521	0.999998	1	1.42025	ENSG00000085644
ARPC2.vs.TGFb	AKR1B1	1.94908	0.103548	18.823	2.46e-20	1.94e-18	0.497391	ENSG00000085662
ARPC2.vs.TGFb	CPNE3	0.0826643	0.0734112	1.12604	1	1	0.722331	ENSG00000085719
ARPC2.vs.TGFb	RRN3	0.128446	0.0859032	1.49524	1	1	0.497391	ENSG00000085721
ARPC2.vs.TGFb	CTTN	-0.0261859	0.0531748	-0.49245	1	1	0.681426	ENSG00000085733
ARPC2.vs.TGFb	MTIF2	0.483421	0.123665	3.90912	0.999985	1	0.662326	ENSG00000085760
ARPC2.vs.TGFb	DDHD2	-0.411212	0.0738986	-5.56454	1	1	0.904094	ENSG00000085788
ARPC2.vs.TGFb	EPS15	-0.057409	0.0882595	-0.650458	1	1	0.722331	ENSG00000085832
ARPC2.vs.TGFb	ORC1	1.2385	0.394804	3.13699	0.27289	1	1.40023	ENSG00000085840
ARPC2.vs.TGFb	MGST2	-0.493833	0.139387	-3.54289	0.999859	1	1.42025	ENSG00000085871
ARPC2.vs.TGFb	CHERP	0.445146	0.14211	3.1324	0.999953	1	0.662326	ENSG00000085872
ARPC2.vs.TGFb	ATG16L1	0.102802	0.0679203	1.51357	1	1	0.552725	ENSG00000085978
ARPC2.vs.TGFb	USP40	1.24442	0.0837607	14.8568	0.001761	0.0327432	0.497391	ENSG00000085982
ARPC2.vs.TGFb	POMGNT1	-0.622006	0.0713575	-8.71675	1	1	0.702639	ENSG00000085998
ARPC2.vs.TGFb	MAST2	0.138988	0.0978295	1.42071	1	1	0.702639	ENSG00000086015
ARPC2.vs.TGFb	DNAJA1	-0.016376	0.0859638	-0.190499	1	1	0.702639	ENSG00000086061
ARPC2.vs.TGFb	B4GALT1	-1.73976	0.152942	-11.3753	6.59e-07	1.97e-05	0.497391	ENSG00000086062
ARPC2.vs.TGFb	CHMP5	-0.663138	0.092826	-7.14388	0.999858	1	0.625204	ENSG00000086065
ARPC2.vs.TGFb	NFX1	0.867592	0.09739	8.90843	0.913016	1	0.596681	ENSG00000086102
ARPC2.vs.TGFb	DIMT1	-0.363904	0.133652	-2.72277	0.999999	1	1.42025	ENSG00000086189
ARPC2.vs.TGFb	IPO11	0.366434	0.0941084	3.89375	1	1	0.625204	ENSG00000086200
ARPC2.vs.TGFb	EIF2AK1	-0.559218	0.0910166	-6.14413	0.999999	1	0.722331	ENSG00000086232
ARPC2.vs.TGFb	SEPHS1	0.370129	0.088185	4.19719	1	1	0.571009	ENSG00000086475
ARPC2.vs.TGFb	MRPL28	0.0616468	0.11006	0.560122	1	1	0.497391	ENSG00000086504
ARPC2.vs.TGFb	ITPKC	0.939036	0.108035	8.69195	0.713724	1	0.625204	ENSG00000086544
ARPC2.vs.TGFb	RBM22	-0.810172	0.0894968	-9.05253	0.983041	1	0.904094	ENSG00000086589
ARPC2.vs.TGFb	TMED2	-0.901065	0.118603	-7.59733	0.797908	1	0.904094	ENSG00000086598
ARPC2.vs.TGFb	ERO1B	-1.02631	0.141861	-7.23464	0.426422	1	1.50539	ENSG00000086619
ARPC2.vs.TGFb	ZFAND6	0.0178204	0.128165	0.139043	1	1	0.552725	ENSG00000086666
ARPC2.vs.TGFb	HSD17B2	5.26731	0.496591	10.6069	4.23e-18	1.06e-16	1.42025	ENSG00000086696
ARPC2.vs.TGFb	TXLNG	0.874628	0.134405	6.50739	0.824536	1	1.50798	ENSG00000086712
ARPC2.vs.TGFb	LAT2	-1.45382	0.372986	-3.8978	0.111854	0.526298	1.43645	ENSG00000086730
ARPC2.vs.TGFb	HUWE1	-0.0488875	0.0777741	-0.628584	1	1	0.681426	ENSG00000086758
ARPC2.vs.TGFb	ZW10	0.510808	0.106124	4.81333	0.999998	1	0.904094	ENSG00000086827
ARPC2.vs.TGFb	ALG9	0.42731	0.0959374	4.45405	1	1	0.552725	ENSG00000086848
ARPC2.vs.TGFb	NOX4	-4.75408	0.151775	-31.3232	2.28e-135	4.33e-132	0.552725	ENSG00000086991
ARPC2.vs.TGFb	ACOX3	-0.826478	0.0990676	-8.34257	0.960074	1	0.596681	ENSG00000087008
ARPC2.vs.TGFb	MTMR2	0.0871331	0.116316	0.749105	1	1	0.552725	ENSG00000087053
ARPC2.vs.TGFb	PPP1R15A	1.58593	0.26164	6.06151	0.0125628	0.140685	0.722331	ENSG00000087074
ARPC2.vs.TGFb	HSD17B14	-0.37394	0.28872	-1.29516	0.984937	1	1.40023	ENSG00000087076
ARPC2.vs.TGFb	TRIP6	0.52946	0.152249	3.4776	0.999001	1	0.497391	ENSG00000087077
ARPC2.vs.TGFb	ACHE	-1.70375	0.533808	-3.19169	0.0936932	0.434478	1.50539	ENSG00000087085
ARPC2.vs.TGFb	FTL	0.847636	0.127916	6.62653	0.883198	1	0.681426	ENSG00000087086
ARPC2.vs.TGFb	SRRT	-0.023681	0.105478	-0.22451	1	1	0.497391	ENSG00000087087
ARPC2.vs.TGFb	BAX	0.378664	0.112979	3.35164	1	1	0.596681	ENSG00000087088
ARPC2.vs.TGFb	NLK	-0.647056	0.126448	-5.11719	0.997375	1	0.552725	ENSG00000087095
ARPC2.vs.TGFb	PIGS	-0.85511	0.0961955	-8.88929	0.933992	1	0.625204	ENSG00000087111
ARPC2.vs.TGFb	ADAMTS2	-1.88611	0.10057	-18.7543	6.21e-19	3.15e-17	0.722331	ENSG00000087116
ARPC2.vs.TGFb	ATXN7L3	-0.507766	0.0890438	-5.70243	1	1	0.625204	ENSG00000087152
ARPC2.vs.TGFb	PGS1	0.975219	0.077851	12.5267	0.624879	1	0.625204	ENSG00000087157
ARPC2.vs.TGFb	PSMC5	-0.281661	0.0829416	-3.39589	1	1	0.552725	ENSG00000087191
ARPC2.vs.TGFb	UIMC1	0.338193	0.0858647	3.93867	1	1	0.552725	ENSG00000087206
ARPC2.vs.TGFb	MMP2	-0.814629	0.148668	-5.47952	0.893779	1	0.702639	ENSG00000087245
ARPC2.vs.TGFb	LPCAT2	-1.82462	0.145614	-12.5306	7.43e-09	2.17e-07	0.625204	ENSG00000087253
ARPC2.vs.TGFb	OGFOD1	-0.56203	0.0926436	-6.06659	0.999999	1	0.904094	ENSG00000087263
ARPC2.vs.TGFb	SH3BP2	-0.0358516	0.086624	-0.413877	1	1	0.625204	ENSG00000087266
ARPC2.vs.TGFb	NOP14	0.0433072	0.109349	0.396046	1	1	0.552725	ENSG00000087269
ARPC2.vs.TGFb	ADD1	0.105029	0.0541339	1.94018	1	1	0.722331	ENSG00000087274
ARPC2.vs.TGFb	L2HGDH	-0.750713	0.186445	-4.02646	0.909397	1	0.773044	ENSG00000087299
ARPC2.vs.TGFb	TXNDC16	-0.696698	0.230833	-3.01819	0.905567	1	1.43645	ENSG00000087301
ARPC2.vs.TGFb	RTRAF	-0.136076	0.114003	-1.19362	1	1	0.702639	ENSG00000087302
ARPC2.vs.TGFb	NID2	1.56395	0.109743	14.2511	1.38e-07	3.16e-06	0.699535	ENSG00000087303
ARPC2.vs.TGFb	GMCL1	-0.878036	0.122753	-7.15289	0.839784	1	1.73176	ENSG00000087338
ARPC2.vs.TGFb	SF3B2	-0.280934	0.0799975	-3.51179	1	1	0.722331	ENSG00000087365
ARPC2.vs.TGFb	KLHL42	-0.759583	0.0747881	-10.1565	0.999347	1	0.596681	ENSG00000087448
ARPC2.vs.TGFb	GNAS	-1.10912	0.106172	-10.4465	0.152022	1	0.702639	ENSG00000087460
ARPC2.vs.TGFb	DNM1L	-0.261967	0.0838687	-3.12354	1	1	0.552725	ENSG00000087470
ARPC2.vs.TGFb	PTHLH	-3.85511	0.342047	-11.2707	3.5e-17	8.33e-16	1.42025	ENSG00000087494
ARPC2.vs.TGFb	ERGIC2	-0.0403143	0.120552	-0.334414	1	1	0.497391	ENSG00000087502
ARPC2.vs.TGFb	AURKA	-0.989856	0.167399	-5.91317	0.524159	1	0.571009	ENSG00000087586
ARPC2.vs.TGFb	CASS4	-1.58303	0.161996	-9.77198	0.00015972	0.00199495	0.904094	ENSG00000087589
ARPC2.vs.TGFb	PIR	2.22323	0.236895	9.38487	1.21e-07	1.44e-06	1.40023	ENSG00000087842
ARPC2.vs.TGFb	AAMDC	0.0144714	0.181469	0.0797454	1	1	0.773044	ENSG00000087884
ARPC2.vs.TGFb	RFX2	0.426859	0.164634	2.59277	0.999751	1	0.773044	ENSG00000087903
ARPC2.vs.TGFb	METTL2A	-0.127621	0.0907862	-1.40573	1	1	0.904094	ENSG00000087995
ARPC2.vs.TGFb	ALG6	0.770276	0.136508	5.64273	0.9538	1	1.40023	ENSG00000088035
ARPC2.vs.TGFb	CNOT3	-0.108294	0.15041	-0.719992	1	1	0.571009	ENSG00000088038
ARPC2.vs.TGFb	PTPN4	0.354283	0.12413	2.85412	1	1	0.662326	ENSG00000088179
ARPC2.vs.TGFb	DDX18	-0.0477453	0.0817651	-0.583932	1	1	0.904094	ENSG00000088205
ARPC2.vs.TGFb	KHSRP	-0.0157334	0.12761	-0.123293	1	1	0.904094	ENSG00000088247
ARPC2.vs.TGFb	GNA11	0.429712	0.124057	3.46382	0.999998	1	0.625204	ENSG00000088256
ARPC2.vs.TGFb	ASAP3	0.398951	0.0934075	4.27108	1	1	0.625204	ENSG00000088280
ARPC2.vs.TGFb	EDEM2	-0.255267	0.149635	-1.70593	1	1	0.904094	ENSG00000088298
ARPC2.vs.TGFb	DNMT3B	0.682205	0.147353	4.62975	0.984485	1	1.50539	ENSG00000088305
ARPC2.vs.TGFb	TPX2	0.664706	0.165152	4.02482	0.978833	1	1.50539	ENSG00000088325
ARPC2.vs.TGFb	FER1L4	-0.942431	0.1587	-5.93843	0.641605	1	0.571009	ENSG00000088340
ARPC2.vs.TGFb	PDRG1	-0.266226	0.137883	-1.9308	1	1	1.50539	ENSG00000088356
ARPC2.vs.TGFb	EPB41L1	-1.54685	0.138113	-11.1999	3.76e-05	0.000584035	0.785404	ENSG00000088367
ARPC2.vs.TGFb	DOCK9	-0.911554	0.116765	-7.80677	0.775615	1	0.785404	ENSG00000088387
ARPC2.vs.TGFb	ANKRD10	1.23828	0.0915377	13.5276	0.00461896	0.0459492	0.904094	ENSG00000088448
ARPC2.vs.TGFb	TGDS	-0.174796	0.152803	-1.14393	1	1	0.773044	ENSG00000088451
ARPC2.vs.TGFb	DOCK3	-0.441979	0.296033	-1.49301	0.970285	1	1.40023	ENSG00000088538
ARPC2.vs.TGFb	C3orf18	-0.607871	0.147647	-4.11706	0.996045	1	1.73176	ENSG00000088543
ARPC2.vs.TGFb	COQ9	-0.453293	0.111652	-4.05988	1	1	0.904094	ENSG00000088682
ARPC2.vs.TGFb	KIF9	-1.05491	0.27623	-3.81897	0.42121	1	1.50539	ENSG00000088727
ARPC2.vs.TGFb	ARHGAP28	4.62452	0.17689	26.1434	1.32e-93	7.47e-91	0.785404	ENSG00000088756
ARPC2.vs.TGFb	CRLS1	-0.442215	0.119732	-3.69338	0.999998	1	0.625204	ENSG00000088766
ARPC2.vs.TGFb	PPP1R13B	-0.543114	0.183241	-2.96393	0.993673	1	1.40023	ENSG00000088808
ARPC2.vs.TGFb	ATRN	-0.275374	0.0943403	-2.91894	1	1	0.681426	ENSG00000088812
ARPC2.vs.TGFb	SMOX	-0.684765	0.144125	-4.7512	0.985637	1	0.625204	ENSG00000088826
ARPC2.vs.TGFb	FKBP1A	-0.487143	0.105573	-4.61427	0.999999	1	0.497391	ENSG00000088832
ARPC2.vs.TGFb	NSFL1C	-0.416096	0.0945319	-4.40165	1	1	0.625204	ENSG00000088833
ARPC2.vs.TGFb	SLC4A11	0.100865	0.25791	0.391085	0.999765	1	1.40023	ENSG00000088836
ARPC2.vs.TGFb	C20orf194	0.288247	0.0739798	3.89629	1	1	0.722331	ENSG00000088854
ARPC2.vs.TGFb	ZNF343	0.118118	0.106923	1.10471	1	1	0.662326	ENSG00000088876
ARPC2.vs.TGFb	EBF4	1.29029	0.237475	5.4334	0.110774	0.533534	1.40023	ENSG00000088881
ARPC2.vs.TGFb	CPXM1	-1.25808	0.215124	-5.84814	0.115136	0.458415	1.73176	ENSG00000088882
ARPC2.vs.TGFb	MAVS	-0.0930451	0.060819	-1.52987	1	1	0.699535	ENSG00000088888
ARPC2.vs.TGFb	LZTS3	-0.0587498	0.145474	-0.403852	1	1	1.50798	ENSG00000088899
ARPC2.vs.TGFb	XRN2	0.602457	0.0726502	8.29257	1	1	0.722331	ENSG00000088930
ARPC2.vs.TGFb	KIZ	-0.341086	0.118213	-2.88536	1	1	1.42025	ENSG00000088970
ARPC2.vs.TGFb	DYNLL1	-1.30214	0.0923428	-14.1011	0.000534142	0.00624503	0.904094	ENSG00000088986
ARPC2.vs.TGFb	SNX5	0.748827	0.0724924	10.3297	0.999735	1	0.625204	ENSG00000089006
ARPC2.vs.TGFb	RPL6	0.404468	0.106392	3.80167	1	1	0.681426	ENSG00000089009
ARPC2.vs.TGFb	MAPKAPK5	0.199459	0.0885125	2.25346	1	1	0.552725	ENSG00000089022
ARPC2.vs.TGFb	P2RX7	1.78704	0.332272	5.37823	0.00892661	0.0551162	1.43645	ENSG00000089041
ARPC2.vs.TGFb	ESF1	0.57316	0.192773	2.97323	0.986593	1	1.73176	ENSG00000089048
ARPC2.vs.TGFb	RBBP9	-0.250781	0.106381	-2.35738	1	1	1.50798	ENSG00000089050
ARPC2.vs.TGFb	ANAPC5	-0.454711	0.0574251	-7.91832	1	1	0.702639	ENSG00000089053
ARPC2.vs.TGFb	SLC23A2	-0.193149	0.10214	-1.89101	1	1	0.497391	ENSG00000089057
ARPC2.vs.TGFb	SLC8B1	0.329019	0.105506	3.11849	1	1	0.785404	ENSG00000089060
ARPC2.vs.TGFb	TMEM230	-0.598385	0.108914	-5.49412	0.999887	1	0.625204	ENSG00000089063
ARPC2.vs.TGFb	DZANK1	-0.259207	0.246278	-1.0525	0.998685	1	1.42025	ENSG00000089091
ARPC2.vs.TGFb	KDM2B	-0.121492	0.0824376	-1.47375	1	1	0.552725	ENSG00000089094
ARPC2.vs.TGFb	TASP1	-0.264192	0.15685	-1.68436	0.999999	1	0.773044	ENSG00000089123
ARPC2.vs.TGFb	GCN1	-0.34514	0.080671	-4.27836	1	1	0.722331	ENSG00000089154
ARPC2.vs.TGFb	RPLP0	0.232834	0.121962	1.90907	1	1	0.904094	ENSG00000089157
ARPC2.vs.TGFb	PXN	-0.487813	0.129967	-3.75335	0.999959	1	0.681426	ENSG00000089159
ARPC2.vs.TGFb	SIRT4	-0.781053	0.36561	-2.1363	0.725366	1	1.42025	ENSG00000089163
ARPC2.vs.TGFb	KIF16B	1.05008	0.0904903	11.6043	0.289993	1	0.571009	ENSG00000089177
ARPC2.vs.TGFb	TRMT6	-0.515764	0.115877	-4.45097	0.999985	1	1.40023	ENSG00000089195
ARPC2.vs.TGFb	PEBP1	-0.105961	0.0999037	-1.06063	1	1	0.497391	ENSG00000089220
ARPC2.vs.TGFb	TBX5	-0.0283685	0.108665	-0.261063	1	1	0.552725	ENSG00000089225
ARPC2.vs.TGFb	BRAP	-0.0277888	0.093114	-0.298439	1	1	0.904094	ENSG00000089234
ARPC2.vs.TGFb	ERP29	0.0157645	0.0890435	0.177042	1	1	0.722331	ENSG00000089248
ARPC2.vs.TGFb	FUS	0.148399	0.108315	1.37007	1	1	0.702639	ENSG00000089280
ARPC2.vs.TGFb	IGBP1	0.620263	0.0938012	6.61253	0.999974	1	0.552725	ENSG00000089289
ARPC2.vs.TGFb	FXYD5	-0.220938	0.148231	-1.4905	1	1	0.625204	ENSG00000089327
ARPC2.vs.TGFb	ZNF302	0.407227	0.116682	3.49006	1	1	0.785404	ENSG00000089335
ARPC2.vs.TGFb	GRAMD1A	0.00505264	0.144076	0.0350693	1	1	0.552725	ENSG00000089351
ARPC2.vs.TGFb	HEPH	-1.14913	0.138149	-8.31805	0.14019	1	0.625204	ENSG00000089472
ARPC2.vs.TGFb	CDIP1	0.00630881	0.128727	0.0490092	1	1	0.785404	ENSG00000089486
ARPC2.vs.TGFb	CMTM1	-0.887556	0.360014	-2.46534	0.622606	1	1.40023	ENSG00000089505
ARPC2.vs.TGFb	GANAB	-0.406936	0.101181	-4.02184	1	1	0.699535	ENSG00000089597
ARPC2.vs.TGFb	GMIP	-1.20305	0.128672	-9.34978	0.0572747	0.440726	0.904094	ENSG00000089639
ARPC2.vs.TGFb	RBM41	0.0256533	0.136615	0.187777	1	1	1.50539	ENSG00000089682
ARPC2.vs.TGFb	BIRC5	-0.502909	0.280237	-1.79459	0.961954	1	0.773044	ENSG00000089685
ARPC2.vs.TGFb	MLF2	-1.17399	0.113594	-10.3349	0.0627999	0.652234	0.625204	ENSG00000089693
ARPC2.vs.TGFb	OTUB2	-0.425019	0.142166	-2.9896	0.999974	1	1.40023	ENSG00000089723
ARPC2.vs.TGFb	DDX24	0.643514	0.088318	7.28633	0.999973	1	0.702639	ENSG00000089737
ARPC2.vs.TGFb	ZBTB25	0.21834	0.119257	1.83083	1	1	0.662326	ENSG00000089775
ARPC2.vs.TGFb	NECAP1	-0.509595	0.0832136	-6.12393	1	1	0.785404	ENSG00000089818
ARPC2.vs.TGFb	ARHGAP4	0.068889	0.354883	0.194117	0.996949	1	1.50812	ENSG00000089820
ARPC2.vs.TGFb	ANKRD24	0.878838	0.300388	2.92568	0.656656	1	0.773044	ENSG00000089847
ARPC2.vs.TGFb	DHX32	0.206856	0.0837208	2.47079	1	1	0.497391	ENSG00000089876
ARPC2.vs.TGFb	RCOR1	-0.31988	0.0782509	-4.08788	1	1	0.785404	ENSG00000089902
ARPC2.vs.TGFb	GPATCH2L	-0.285934	0.0930504	-3.07289	1	1	0.497391	ENSG00000089916
ARPC2.vs.TGFb	LTBP4	1.33807	0.203324	6.58097	0.0481862	0.633458	0.497391	ENSG00000090006
ARPC2.vs.TGFb	BLVRB	0.243911	0.142723	1.70899	1	1	0.571009	ENSG00000090013
ARPC2.vs.TGFb	SLC9A1	-0.619282	0.153088	-4.04527	0.993557	1	0.497391	ENSG00000090020
ARPC2.vs.TGFb	SPTLC1	-0.165132	0.0927378	-1.78064	1	1	0.497391	ENSG00000090054
ARPC2.vs.TGFb	PAPOLA	-0.0447448	0.0982412	-0.455459	1	1	0.702639	ENSG00000090060
ARPC2.vs.TGFb	CCNK	0.114637	0.088007	1.30259	1	1	0.904094	ENSG00000090061
ARPC2.vs.TGFb	PCBP4	-0.513229	0.0972544	-5.27718	1	1	0.904094	ENSG00000090097
ARPC2.vs.TGFb	YPEL3	-0.810833	0.16963	-4.78	0.867611	1	1.73176	ENSG00000090238
ARPC2.vs.TGFb	MRPS33	-0.471666	0.126167	-3.73842	0.999986	1	1.50539	ENSG00000090263
ARPC2.vs.TGFb	NDUFB2	-1.25695	0.0849103	-14.8033	0.0012384	0.0217289	0.552725	ENSG00000090266
ARPC2.vs.TGFb	NUDC	-0.195798	0.104331	-1.87671	1	1	0.552725	ENSG00000090273
ARPC2.vs.TGFb	MAEA	-0.114219	0.0806118	-1.41691	1	1	0.722331	ENSG00000090316
ARPC2.vs.TGFb	ICAM1	0.182323	0.226103	0.806374	0.999851	1	0.702639	ENSG00000090339
ARPC2.vs.TGFb	STRN4	0.309106	0.114722	2.69439	1	1	0.497391	ENSG00000090372
ARPC2.vs.TGFb	IRAK3	0.70183	0.159439	4.40187	0.969266	1	1.43645	ENSG00000090376
ARPC2.vs.TGFb	MUL1	0.241086	0.103338	2.33298	1	1	0.785404	ENSG00000090432
ARPC2.vs.TGFb	TFAP4	0.935785	0.21419	4.36894	0.617837	1	0.773044	ENSG00000090447
ARPC2.vs.TGFb	PDCD7	0.120312	0.117473	1.02417	1	1	0.904094	ENSG00000090470
ARPC2.vs.TGFb	SPG21	0.171134	0.0792843	2.15849	1	1	0.552725	ENSG00000090487
ARPC2.vs.TGFb	DNAJB11	-0.871266	0.0908168	-9.59366	0.921834	1	0.722331	ENSG00000090520
ARPC2.vs.TGFb	P3H2	-0.801511	0.13051	-6.14139	0.935854	1	0.702639	ENSG00000090530
ARPC2.vs.TGFb	CHRD	-1.74636	0.373872	-4.67101	0.0229509	0.131117	1.43645	ENSG00000090539
ARPC2.vs.TGFb	FLT3LG	1.59319	0.278601	5.71854	0.0166196	0.09379	1.50539	ENSG00000090554
ARPC2.vs.TGFb	RAB11FIP3	0.244179	0.0901746	2.70784	1	1	0.552725	ENSG00000090565
ARPC2.vs.TGFb	GNPTG	-0.454168	0.102567	-4.42802	1	1	0.552725	ENSG00000090581
ARPC2.vs.TGFb	ZNF268	0.371204	0.111421	3.33154	1	1	0.552725	ENSG00000090612
ARPC2.vs.TGFb	GOLGA3	-1.02594	0.0667911	-15.3604	0.348896	1	0.681426	ENSG00000090615
ARPC2.vs.TGFb	PABPC4	0.68391	0.0946543	7.22534	0.99958	1	0.625204	ENSG00000090621
ARPC2.vs.TGFb	CERS4	0.879756	0.141898	6.1999	0.801613	1	1.50798	ENSG00000090661
ARPC2.vs.TGFb	MCOLN1	-0.408993	0.197361	-2.07231	0.998626	1	1.42025	ENSG00000090674
ARPC2.vs.TGFb	USP48	-0.0151874	0.0971367	-0.156351	1	1	0.596681	ENSG00000090686
ARPC2.vs.TGFb	EFNB1	0.230664	0.124305	1.85563	1	1	0.625204	ENSG00000090776
ARPC2.vs.TGFb	PDPR	-0.226634	0.0858498	-2.63989	1	1	0.681426	ENSG00000090857
ARPC2.vs.TGFb	AARS1	0.746913	0.109246	6.83695	0.989739	1	0.702639	ENSG00000090861
ARPC2.vs.TGFb	GLG1	-0.0308269	0.0903036	-0.34137	1	1	0.681426	ENSG00000090863
ARPC2.vs.TGFb	KIF4A	0.47268	0.313386	1.5083	0.95378	1	0.773044	ENSG00000090889
ARPC2.vs.TGFb	TNRC6A	0.14763	0.0764607	1.93079	1	1	0.722331	ENSG00000090905
ARPC2.vs.TGFb	PLEKHG2	-0.217964	0.124058	-1.75695	1	1	0.904094	ENSG00000090924
ARPC2.vs.TGFb	NAT14	-0.604075	0.136979	-4.40997	0.998076	1	0.571009	ENSG00000090971
ARPC2.vs.TGFb	PITPNM2	3.62144	0.179094	20.2209	8.12e-49	6.05e-47	1.50798	ENSG00000090975
ARPC2.vs.TGFb	EXOC1	0.390295	0.0835823	4.6696	1	1	0.625204	ENSG00000090989
ARPC2.vs.TGFb	RBM27	-0.222558	0.118004	-1.88601	1	1	0.904094	ENSG00000091009
ARPC2.vs.TGFb	OSBPL8	-0.384903	0.104011	-3.7006	1	1	0.904094	ENSG00000091039
ARPC2.vs.TGFb	DTX2	0.499115	0.141075	3.53795	0.999808	1	1.42025	ENSG00000091073
ARPC2.vs.TGFb	PUS7	-0.715661	0.107179	-6.67722	0.99601	1	1.42025	ENSG00000091127
ARPC2.vs.TGFb	NRCAM	-2.19046	0.265906	-8.23771	3.79e-06	3.78e-05	1.43645	ENSG00000091129
ARPC2.vs.TGFb	LAMB1	0.0107575	0.116071	0.0926799	1	1	0.699535	ENSG00000091136
ARPC2.vs.TGFb	SLC26A4	1.23742	0.557041	2.22142	0.335003	1	1.23666	ENSG00000091137
ARPC2.vs.TGFb	DLD	-0.0554027	0.104808	-0.528611	1	1	0.552725	ENSG00000091140
ARPC2.vs.TGFb	WDR7	0.518509	0.0941661	5.50632	1	1	0.625204	ENSG00000091157
ARPC2.vs.TGFb	TXNL1	0.514986	0.11337	4.54251	0.999991	1	0.552725	ENSG00000091164
ARPC2.vs.TGFb	ABCC6	0.823586	0.354042	2.32624	0.690858	1	1.23666	ENSG00000091262
ARPC2.vs.TGFb	CMTM6	-0.572566	0.117316	-4.88054	0.999865	1	0.702639	ENSG00000091317
ARPC2.vs.TGFb	ITGA6	1.25176	0.132615	9.43909	0.028818	0.294397	0.722331	ENSG00000091409
ARPC2.vs.TGFb	RAPGEF4	0.471881	0.229619	2.05506	0.989275	1	1.40023	ENSG00000091428
ARPC2.vs.TGFb	MAP3K20	-0.456165	0.11828	-3.85665	0.999998	1	0.722331	ENSG00000091436
ARPC2.vs.TGFb	FH	0.0115634	0.0953175	0.121315	1	1	0.662326	ENSG00000091483
ARPC2.vs.TGFb	SEL1L3	-1.53445	0.10133	-15.1432	6.66e-08	1.62e-06	0.681426	ENSG00000091490
ARPC2.vs.TGFb	TF	-0.122562	0.296213	-0.413764	0.998548	1	1.50812	ENSG00000091513
ARPC2.vs.TGFb	CDV3	-1.04956	0.0920395	-11.4034	0.295128	1	0.681426	ENSG00000091527
ARPC2.vs.TGFb	MYO15A	1.42506	0.298154	4.77961	0.0769854	0.366167	1.50539	ENSG00000091536
ARPC2.vs.TGFb	ALKBH5	-0.880515	0.110738	-7.95133	0.859703	1	0.625204	ENSG00000091542
ARPC2.vs.TGFb	NLRP1	-1.38181	0.103661	-13.3301	0.000115129	0.00180817	0.722331	ENSG00000091592
ARPC2.vs.TGFb	PITPNM3	-2.01673	0.189028	-10.669	3.75e-08	4.41e-07	1.50539	ENSG00000091622
ARPC2.vs.TGFb	SPAG7	0.0858992	0.126391	0.679629	1	1	0.552725	ENSG00000091640
ARPC2.vs.TGFb	ORC6	0.295991	0.174139	1.69974	0.999974	1	1.40023	ENSG00000091651
ARPC2.vs.TGFb	ZFHX4	0.743179	0.0842759	8.8184	0.998846	1	0.785404	ENSG00000091656
ARPC2.vs.TGFb	ZC3HC1	-0.103539	0.0959871	-1.07868	1	1	1.50798	ENSG00000091732
ARPC2.vs.TGFb	RGS17	2.22431	0.178253	12.4784	3.25e-12	5.67e-11	1.42025	ENSG00000091844
ARPC2.vs.TGFb	TMEM101	0.0466346	0.114875	0.405959	1	1	0.662326	ENSG00000091947
ARPC2.vs.TGFb	CCDC80	-2.20419	0.127186	-17.3305	1.43e-21	8.23e-20	0.722331	ENSG00000091986
ARPC2.vs.TGFb	PSME1	0.656546	0.104577	6.27813	0.999489	1	0.785404	ENSG00000092010
ARPC2.vs.TGFb	PPP2R3C	0.227078	0.12062	1.88259	1	1	0.785404	ENSG00000092020
ARPC2.vs.TGFb	HAUS4	0.673866	0.142596	4.72571	0.988906	1	1.50539	ENSG00000092036
ARPC2.vs.TGFb	OSGEP	0.135084	0.0968987	1.39408	1	1	0.785404	ENSG00000092094
ARPC2.vs.TGFb	SLC22A17	-1.83573	0.146065	-12.5679	5.28e-09	1.64e-07	0.596681	ENSG00000092096
ARPC2.vs.TGFb	RNF31	0.0321318	0.0982826	0.326933	1	1	0.625204	ENSG00000092098
ARPC2.vs.TGFb	SCFD1	-0.225791	0.116298	-1.94149	1	1	0.497391	ENSG00000092108
ARPC2.vs.TGFb	G2E3	0.140125	0.17098	0.819542	1	1	0.571009	ENSG00000092140
ARPC2.vs.TGFb	HECTD1	0.786276	0.0745078	10.5529	0.997938	1	0.699535	ENSG00000092148
ARPC2.vs.TGFb	HNRNPC	-0.15969	0.0621433	-2.56971	1	1	0.699535	ENSG00000092199
ARPC2.vs.TGFb	SUPT16H	0.439449	0.0926923	4.74094	1	1	0.625204	ENSG00000092201
ARPC2.vs.TGFb	TOX4	0.0939366	0.0687933	1.36549	1	1	0.702639	ENSG00000092203
ARPC2.vs.TGFb	GEMIN2	-0.461495	0.23867	-1.93361	0.987973	1	1.42025	ENSG00000092208
ARPC2.vs.TGFb	TGM1	-1.37763	0.206115	-6.68381	0.0334655	0.182436	1.43645	ENSG00000092295
ARPC2.vs.TGFb	TINF2	-0.302751	0.0938525	-3.22581	1	1	0.625204	ENSG00000092330
ARPC2.vs.TGFb	TRPM7	1.21729	0.107144	11.3612	0.0212815	0.183742	0.904094	ENSG00000092439
ARPC2.vs.TGFb	TYRO3	0.746672	0.11421	6.5377	0.986726	1	0.497391	ENSG00000092445
ARPC2.vs.TGFb	WDR76	0.133714	0.21495	0.622071	0.999972	1	1.43645	ENSG00000092470
ARPC2.vs.TGFb	CAPN3	1.44186	0.249732	5.77363	0.0384187	0.197327	1.50539	ENSG00000092529
ARPC2.vs.TGFb	SNAP23	-0.948996	0.107005	-8.86868	0.683194	1	0.497391	ENSG00000092531
ARPC2.vs.TGFb	PHGDH	0.258968	0.160605	1.61246	0.999998	1	0.722331	ENSG00000092621
ARPC2.vs.TGFb	COL9A3	0.679929	0.41371	1.64349	0.780459	1	1.50812	ENSG00000092758
ARPC2.vs.TGFb	EZR	-0.324191	0.113246	-2.86271	1	1	0.904094	ENSG00000092820
ARPC2.vs.TGFb	MYL6	-1.76603	0.103507	-17.062	6.77e-14	2.63e-12	0.699535	ENSG00000092841
ARPC2.vs.TGFb	AGO1	-0.323818	0.0871112	-3.7173	1	1	0.497391	ENSG00000092847
ARPC2.vs.TGFb	CLSPN	0.420596	0.338194	1.24365	0.956678	1	1.50812	ENSG00000092853
ARPC2.vs.TGFb	RFFL	0.958091	0.0790968	12.1129	0.701891	1	0.662326	ENSG00000092871
ARPC2.vs.TGFb	UNC13D	0.12847	0.284963	0.450829	0.998925	1	1.43645	ENSG00000092929
ARPC2.vs.TGFb	MFSD11	0.184949	0.0989236	1.86961	1	1	0.785404	ENSG00000092931
ARPC2.vs.TGFb	DPYSL2	0.785166	0.124699	6.29649	0.95754	1	0.722331	ENSG00000092964
ARPC2.vs.TGFb	TGFB2	-3.9431	0.118097	-33.3887	2.2e-137	3.25e-134	0.904094	ENSG00000092969
ARPC2.vs.TGFb	GPATCH2	0.130237	0.120969	1.07661	1	1	0.904094	ENSG00000092978
ARPC2.vs.TGFb	NUP50	0.677145	0.067065	10.0968	0.999999	1	0.625204	ENSG00000093000
ARPC2.vs.TGFb	CDC45	-0.222054	0.353127	-0.628823	0.986473	1	1.23666	ENSG00000093009
ARPC2.vs.TGFb	COMT	0.243792	0.119516	2.03982	1	1	0.904094	ENSG00000093010
ARPC2.vs.TGFb	ECHDC1	0.613637	0.119257	5.1455	0.999402	1	0.625204	ENSG00000093144
ARPC2.vs.TGFb	LRRFIP2	-0.0273594	0.0933815	-0.292985	1	1	0.904094	ENSG00000093167
ARPC2.vs.TGFb	SEC22C	-0.35494	0.0660216	-5.37612	1	1	0.596681	ENSG00000093183
ARPC2.vs.TGFb	XYLB	0.599721	0.211888	2.83037	0.970561	1	1.42025	ENSG00000093217
ARPC2.vs.TGFb	HDAC6	0.0483726	0.083474	0.579492	1	1	0.596681	ENSG00000094631
ARPC2.vs.TGFb	CDC6	-1.18979	0.194018	-6.13238	0.163981	1	0.773044	ENSG00000094804
ARPC2.vs.TGFb	UPRT	-0.294502	0.15141	-1.94507	0.999998	1	1.43645	ENSG00000094841
ARPC2.vs.TGFb	CDC23	-0.0124348	0.0930394	-0.133651	1	1	0.904094	ENSG00000094880
ARPC2.vs.TGFb	AAAS	-0.122486	0.0772267	-1.58606	1	1	0.596681	ENSG00000094914
ARPC2.vs.TGFb	CBX5	0.690515	0.110974	6.2223	0.997355	1	0.904094	ENSG00000094916
ARPC2.vs.TGFb	SUCO	-0.47338	0.0889053	-5.32454	1	1	0.702639	ENSG00000094975
ARPC2.vs.TGFb	MSH2	0.135536	0.103209	1.31321	1	1	0.571009	ENSG00000095002
ARPC2.vs.TGFb	MAP3K1	0.72717	0.128931	5.63999	0.982832	1	0.596681	ENSG00000095015
ARPC2.vs.TGFb	DHPS	-0.1068	0.0960483	-1.11194	1	1	0.904094	ENSG00000095059
ARPC2.vs.TGFb	HOOK2	-0.00524344	0.131189	-0.0399687	1	1	1.50272	ENSG00000095066
ARPC2.vs.TGFb	ARCN1	-0.0671109	0.0737384	-0.910122	1	1	0.699535	ENSG00000095139
ARPC2.vs.TGFb	EPB41L4B	1.48576	0.289359	5.13464	0.0466022	0.234191	1.50539	ENSG00000095203
ARPC2.vs.TGFb	TMEM38B	0.861914	0.174136	4.94965	0.786105	1	1.50539	ENSG00000095209
ARPC2.vs.TGFb	PSMD5	-0.0564709	0.0828544	-0.681567	1	1	0.552725	ENSG00000095261
ARPC2.vs.TGFb	PTGS1	-2.40482	0.182467	-13.1795	6.85e-15	2.93e-13	0.681426	ENSG00000095303
ARPC2.vs.TGFb	NUP188	0.196302	0.0859348	2.28431	1	1	0.702639	ENSG00000095319
ARPC2.vs.TGFb	CRAT	-0.0443269	0.116789	-0.379547	1	1	0.497391	ENSG00000095321
ARPC2.vs.TGFb	NANS	-0.633465	0.0955997	-6.62622	0.999937	1	0.625204	ENSG00000095380
ARPC2.vs.TGFb	TBC1D2	1.32666	0.140451	9.44574	0.0100142	0.14586	0.552725	ENSG00000095383
ARPC2.vs.TGFb	WHRN	0.902183	0.222686	4.05137	0.669763	1	1.40023	ENSG00000095397
ARPC2.vs.TGFb	CWF19L1	0.0864761	0.0957089	0.903532	1	1	0.625204	ENSG00000095485
ARPC2.vs.TGFb	SEMA4G	-2.06592	0.219249	-9.4227	5.82e-07	6.26e-06	1.43645	ENSG00000095539
ARPC2.vs.TGFb	BTAF1	-0.19464	0.0930772	-2.09116	1	1	0.702639	ENSG00000095564
ARPC2.vs.TGFb	IKZF5	-0.353168	0.147391	-2.39613	0.999994	1	0.773044	ENSG00000095574
ARPC2.vs.TGFb	SORBS1	-0.0398187	0.376247	-0.105831	0.997502	1	1.43645	ENSG00000095637
ARPC2.vs.TGFb	BAMBI	-0.0434617	0.135402	-0.320982	1	1	0.571009	ENSG00000095739
ARPC2.vs.TGFb	IL11	-3.84148	0.151384	-25.3758	6.64e-79	2.84e-76	0.625204	ENSG00000095752
ARPC2.vs.TGFb	WAC	-0.19986	0.0795508	-2.51235	1	1	0.722331	ENSG00000095787
ARPC2.vs.TGFb	CREM	0.76072	0.12777	5.95384	0.969448	1	1.40023	ENSG00000095794
ARPC2.vs.TGFb	NUBP2	-0.156815	0.144827	-1.08277	1	1	0.625204	ENSG00000095906
ARPC2.vs.TGFb	HIVEP1	-0.796852	0.108269	-7.35993	0.969695	1	0.497391	ENSG00000095951
ARPC2.vs.TGFb	FKBP5	0.343489	0.185096	1.85574	0.999805	1	0.773044	ENSG00000096060
ARPC2.vs.TGFb	SRPK1	0.370553	0.0822138	4.50719	1	1	0.552725	ENSG00000096063
ARPC2.vs.TGFb	BRPF3	0.661328	0.115993	5.70144	0.998248	1	0.497391	ENSG00000096070
ARPC2.vs.TGFb	MRPS18A	0.150788	0.115645	1.30389	1	1	0.904094	ENSG00000096080
ARPC2.vs.TGFb	TMEM14A	-3.08489	0.197329	-15.6332	2.15e-26	7.56e-25	1.50539	ENSG00000096092
ARPC2.vs.TGFb	EFHC1	0.780727	0.0931506	8.38134	0.990713	1	0.904094	ENSG00000096093
ARPC2.vs.TGFb	HSP90AB1	-0.351673	0.0751995	-4.67653	1	1	0.699535	ENSG00000096384
ARPC2.vs.TGFb	CDC5L	0.288846	0.103982	2.77785	1	1	0.596681	ENSG00000096401
ARPC2.vs.TGFb	ITPR3	-0.385174	0.162279	-2.37352	0.999924	1	0.497391	ENSG00000096433
ARPC2.vs.TGFb	ZNF184	0.311149	0.152843	2.03574	0.999997	1	1.42025	ENSG00000096654
ARPC2.vs.TGFb	DSP	-3.47571	0.116928	-29.7253	8.47e-100	5.95e-97	0.722331	ENSG00000096696
ARPC2.vs.TGFb	SIRT1	0.790141	0.154455	5.11567	0.912881	1	0.785404	ENSG00000096717
ARPC2.vs.TGFb	HNRNPH3	-0.216346	0.133623	-1.61908	1	1	0.662326	ENSG00000096746
ARPC2.vs.TGFb	IFT74	1.63194	0.175922	9.27647	0.000163987	0.00126607	1.50539	ENSG00000096872
ARPC2.vs.TGFb	JAK2	0.530008	0.124837	4.24559	0.999917	1	0.904094	ENSG00000096968
ARPC2.vs.TGFb	ABL1	-0.0944564	0.114411	-0.825591	1	1	0.702639	ENSG00000097007
ARPC2.vs.TGFb	ACOT7	-0.738169	0.128105	-5.76224	0.979517	1	0.785404	ENSG00000097021
ARPC2.vs.TGFb	SH3GLB1	-0.502384	0.114711	-4.37956	0.999993	1	0.625204	ENSG00000097033
ARPC2.vs.TGFb	CDC7	0.391157	0.306205	1.27743	0.976616	1	1.43645	ENSG00000097046
ARPC2.vs.TGFb	SYDE2	-0.880808	0.138014	-6.38202	0.806101	1	0.552725	ENSG00000097096
ARPC2.vs.TGFb	PCSK5	1.16556	0.129448	9.00414	0.100447	0.408265	1.73176	ENSG00000099139
ARPC2.vs.TGFb	SCD	-1.7762	0.138996	-12.7788	1.17e-08	2.92e-07	0.722331	ENSG00000099194
ARPC2.vs.TGFb	TMED1	-0.542232	0.126349	-4.29155	0.999854	1	0.662326	ENSG00000099203
ARPC2.vs.TGFb	ABLIM1	-1.29727	0.123147	-10.5343	0.00789017	0.118534	0.552725	ENSG00000099204
ARPC2.vs.TGFb	ERMP1	1.36771	0.141831	9.64323	0.00476307	0.0745427	0.552725	ENSG00000099219
ARPC2.vs.TGFb	RAB18	-0.624541	0.119285	-5.23571	0.999177	1	0.596681	ENSG00000099246
ARPC2.vs.TGFb	NRP1	2.62862	0.112716	23.3207	1.27e-47	1.97e-45	0.681426	ENSG00000099250
ARPC2.vs.TGFb	HSD17B7P2	0.0351018	0.221808	0.158253	0.999995	1	1.50539	ENSG00000099251
ARPC2.vs.TGFb	PRTFDC1	0.792224	0.196229	4.03724	0.855165	1	1.43645	ENSG00000099256
ARPC2.vs.TGFb	PALMD	-1.18928	0.434296	-2.73841	0.331479	1	1.43645	ENSG00000099260
ARPC2.vs.TGFb	MACROH2A2	-0.335989	0.107747	-3.11832	1	1	1.73176	ENSG00000099284
ARPC2.vs.TGFb	WASHC2A	1.17816	0.12614	9.34012	0.0789165	0.700148	0.722331	ENSG00000099290
ARPC2.vs.TGFb	MAST3	-0.631535	0.0964111	-6.55044	0.999934	1	0.662326	ENSG00000099308
ARPC2.vs.TGFb	MZF1	0.124325	0.128858	0.964824	1	1	0.904094	ENSG00000099326
ARPC2.vs.TGFb	OCEL1	-0.360411	0.21262	-1.6951	0.998686	1	1.50539	ENSG00000099330
ARPC2.vs.TGFb	MYO9B	-0.0412597	0.113593	-0.363223	1	1	0.699535	ENSG00000099331
ARPC2.vs.TGFb	KCNK6	-1.74053	0.122196	-14.2437	6.8e-10	2.18e-08	0.625204	ENSG00000099337
ARPC2.vs.TGFb	CATSPERG	-0.126735	0.297457	-0.42606	0.998412	1	1.43645	ENSG00000099338
ARPC2.vs.TGFb	PSMD8	-1.17609	0.0966959	-12.1628	0.0342987	0.343238	0.722331	ENSG00000099341
ARPC2.vs.TGFb	FBXL19	-0.0269674	0.161082	-0.167414	1	1	0.552725	ENSG00000099364
ARPC2.vs.TGFb	STX1B	-0.867639	0.147026	-5.90128	0.816008	1	1.73176	ENSG00000099365
ARPC2.vs.TGFb	HSD3B7	-0.146416	0.153419	-0.954355	1	1	1.50272	ENSG00000099377
ARPC2.vs.TGFb	SETD1A	0.234931	0.153249	1.533	1	1	0.571009	ENSG00000099381
ARPC2.vs.TGFb	BCL7C	-0.665956	0.108581	-6.13326	0.998953	1	0.785404	ENSG00000099385
ARPC2.vs.TGFb	CIRBP	0.217695	0.104278	2.08764	1	1	0.722331	ENSG00000099622
ARPC2.vs.TGFb	ATP5F1D	-0.333413	0.160037	-2.08336	0.999984	1	0.904094	ENSG00000099624
ARPC2.vs.TGFb	CBARP	-0.445959	0.191771	-2.32547	0.998068	1	1.42025	ENSG00000099625
ARPC2.vs.TGFb	PRKY	-0.00497614	0.112418	-0.0442647	1	1	0.596681	ENSG00000099725
ARPC2.vs.TGFb	HNRNPM	0.126448	0.08598	1.47066	1	1	0.552725	ENSG00000099783
ARPC2.vs.TGFb	MARCHF2	-0.51897	0.107872	-4.81096	0.999996	1	0.571009	ENSG00000099785
ARPC2.vs.TGFb	NDUFB7	-0.847407	0.128033	-6.61864	0.883334	1	0.904094	ENSG00000099795
ARPC2.vs.TGFb	TECR	-1.00819	0.160773	-6.27092	0.479681	1	0.904094	ENSG00000099797
ARPC2.vs.TGFb	TIMM13	-0.244401	0.115792	-2.11068	1	1	0.904094	ENSG00000099800
ARPC2.vs.TGFb	CDC34	-0.621559	0.121521	-5.11484	0.999078	1	0.702639	ENSG00000099804
ARPC2.vs.TGFb	MTAP	-0.283992	0.109209	-2.60044	1	1	0.552725	ENSG00000099810
ARPC2.vs.TGFb	CEP170B	0.392953	0.14709	2.67151	0.999982	1	0.702639	ENSG00000099814
ARPC2.vs.TGFb	POLR2E	-0.47683	0.126655	-3.76478	0.999982	1	0.702639	ENSG00000099817
ARPC2.vs.TGFb	POLRMT	-0.121054	0.160439	-0.754521	1	1	0.625204	ENSG00000099821
ARPC2.vs.TGFb	HCN2	1.30633	0.205247	6.36466	0.0677868	0.583556	0.773044	ENSG00000099822
ARPC2.vs.TGFb	IZUMO4	-1.27259	0.325896	-3.90489	0.201458	0.825162	1.50812	ENSG00000099840
ARPC2.vs.TGFb	RASSF7	-2.59195	0.190891	-13.5782	3.73e-17	8.36e-16	1.50539	ENSG00000099849
ARPC2.vs.TGFb	GADD45B	-2.34173	0.188846	-12.4002	6.02e-13	2.44e-11	0.625204	ENSG00000099860
ARPC2.vs.TGFb	PALM	-1.60742	0.155895	-10.3109	4.88e-05	0.00065293	0.904094	ENSG00000099864
ARPC2.vs.TGFb	MKNK2	2.04722	0.125058	16.3701	2.79e-17	1.53e-15	0.596681	ENSG00000099875
ARPC2.vs.TGFb	ARVCF	-1.03909	0.171816	-6.04767	0.410015	1	0.904094	ENSG00000099889
ARPC2.vs.TGFb	TRMT2A	-0.155366	0.127935	-1.21441	1	1	0.904094	ENSG00000099899
ARPC2.vs.TGFb	RANBP1	-0.294165	0.0981108	-2.99829	1	1	0.625204	ENSG00000099901
ARPC2.vs.TGFb	ZDHHC8	-0.0401155	0.137031	-0.292748	1	1	0.904094	ENSG00000099904
ARPC2.vs.TGFb	KLHL22	0.686298	0.106185	6.46325	0.998433	1	0.662326	ENSG00000099910
ARPC2.vs.TGFb	MED15	-0.112646	0.114317	-0.985383	1	1	0.904094	ENSG00000099917
ARPC2.vs.TGFb	SNAP29	-0.814188	0.120084	-6.78013	0.93911	1	0.785404	ENSG00000099940
ARPC2.vs.TGFb	CRKL	0.055061	0.0662071	0.831648	1	1	0.904094	ENSG00000099942
ARPC2.vs.TGFb	LZTR1	-0.232567	0.116662	-1.99352	1	1	0.497391	ENSG00000099949
ARPC2.vs.TGFb	MMP11	-0.664392	0.236828	-2.80538	0.921773	1	0.904094	ENSG00000099953
ARPC2.vs.TGFb	SMARCB1	0.0820114	0.0720859	1.13769	1	1	0.552725	ENSG00000099956
ARPC2.vs.TGFb	P2RX6	0.546306	0.26637	2.05093	0.955739	1	0.773044	ENSG00000099957
ARPC2.vs.TGFb	BCL2L13	0.670596	0.0689276	9.729	0.999999	1	0.702639	ENSG00000099968
ARPC2.vs.TGFb	DDT	-1.34905	0.118957	-11.3406	0.00167201	0.0285506	0.552725	ENSG00000099977
ARPC2.vs.TGFb	CABIN1	-0.0230165	0.0829284	-0.277546	1	1	0.722331	ENSG00000099991
ARPC2.vs.TGFb	TBC1D10A	-1.69885	0.101833	-16.6827	3.38e-12	1.37e-10	0.596681	ENSG00000099992
ARPC2.vs.TGFb	SUSD2	-4.74472	0.340797	-13.9224	2.18e-28	8.42e-27	1.50539	ENSG00000099994
ARPC2.vs.TGFb	SF3A1	0.410025	0.0993237	4.12817	1	1	0.596681	ENSG00000099995
ARPC2.vs.TGFb	RNF215	-1.24089	0.109791	-11.3023	0.0141148	0.184456	0.596681	ENSG00000099999
ARPC2.vs.TGFb	SEC14L2	-2.17489	0.127388	-17.0729	1.45e-20	9.17e-19	0.625204	ENSG00000100003
ARPC2.vs.TGFb	SPECC1L	0.497619	0.0604391	8.2334	1	1	0.702639	ENSG00000100014
ARPC2.vs.TGFb	PPIL2	-0.175594	0.0882785	-1.9891	1	1	0.596681	ENSG00000100023
ARPC2.vs.TGFb	YPEL1	-0.871702	0.325048	-2.68177	0.653469	1	1.43645	ENSG00000100027
ARPC2.vs.TGFb	SNRPD3	-0.98867	0.105385	-9.38146	0.54281	1	0.596681	ENSG00000100028
ARPC2.vs.TGFb	PES1	0.210265	0.105445	1.99407	1	1	0.596681	ENSG00000100029
ARPC2.vs.TGFb	MAPK1	-0.163276	0.0705081	-2.3157	1	1	0.699535	ENSG00000100030
ARPC2.vs.TGFb	GGT1	-0.056828	0.436776	-0.130108	0.992359	1	0.773044	ENSG00000100031
ARPC2.vs.TGFb	PPM1F	0.936474	0.0920312	10.1756	0.754986	1	0.722331	ENSG00000100034
ARPC2.vs.TGFb	SLC35E4	-0.312753	0.155876	-2.00643	0.999995	1	1.42025	ENSG00000100036
ARPC2.vs.TGFb	TOP3B	0.35694	0.112781	3.1649	1	1	0.904094	ENSG00000100038
ARPC2.vs.TGFb	ESS2	-0.1385	0.138033	-1.00338	1	1	0.785404	ENSG00000100056
ARPC2.vs.TGFb	CRYBB2P1	-1.004	0.0999916	-10.0409	0.48403	1	1.50798	ENSG00000100058
ARPC2.vs.TGFb	CARD10	-0.29448	0.150732	-1.95366	0.999999	1	0.904094	ENSG00000100065
ARPC2.vs.TGFb	LRP5L	0.984494	0.154647	6.36608	0.539934	1	0.773044	ENSG00000100068
ARPC2.vs.TGFb	SLC25A1	-0.630437	0.1171	-5.38377	0.9992	1	0.702639	ENSG00000100075
ARPC2.vs.TGFb	GRK3	-0.550432	0.155884	-3.53103	0.998037	1	1.50539	ENSG00000100077
ARPC2.vs.TGFb	GGA1	0.0528535	0.0906874	0.58281	1	1	0.596681	ENSG00000100083
ARPC2.vs.TGFb	HIRA	0.288643	0.105157	2.74487	1	1	0.662326	ENSG00000100084
ARPC2.vs.TGFb	SH3BP1	-1.69416	0.163233	-10.3788	1.06e-05	9.57e-05	1.50272	ENSG00000100092
ARPC2.vs.TGFb	LGALS1	-0.481601	0.130454	-3.69173	0.999965	1	0.702639	ENSG00000100097
ARPC2.vs.TGFb	HPS4	0.467404	0.089025	5.25025	1	1	0.596681	ENSG00000100099
ARPC2.vs.TGFb	PIK3IP1	-0.487309	0.158708	-3.07046	0.999382	1	0.904094	ENSG00000100100
ARPC2.vs.TGFb	SRRD	-0.889578	0.105853	-8.40387	0.851563	1	0.625204	ENSG00000100104
ARPC2.vs.TGFb	PATZ1	0.651297	0.116048	5.6123	0.998671	1	0.625204	ENSG00000100105
ARPC2.vs.TGFb	TRIOBP	0.304008	0.104556	2.9076	1	1	0.904094	ENSG00000100106
ARPC2.vs.TGFb	TFIP11	0.184366	0.0976961	1.88714	1	1	0.904094	ENSG00000100109
ARPC2.vs.TGFb	GCAT	-1.02352	0.141395	-7.23872	0.433939	1	0.625204	ENSG00000100116
ARPC2.vs.TGFb	ANKRD54	-0.516076	0.118998	-4.33684	0.999976	1	0.625204	ENSG00000100124
ARPC2.vs.TGFb	EIF3L	0.452981	0.0981789	4.61383	1	1	0.699535	ENSG00000100129
ARPC2.vs.TGFb	SNU13	-0.426589	0.0972128	-4.3882	1	1	0.596681	ENSG00000100138
ARPC2.vs.TGFb	MICALL1	0.332587	0.115522	2.879	1	1	0.625204	ENSG00000100139
ARPC2.vs.TGFb	POLR2F	-0.540142	0.124559	-4.33644	0.999889	1	0.785404	ENSG00000100142
ARPC2.vs.TGFb	CCDC134	-0.318871	0.222273	-1.43459	0.998909	1	1.43645	ENSG00000100147
ARPC2.vs.TGFb	DEPDC5	0.0633876	0.0992703	0.638535	1	1	0.625204	ENSG00000100150
ARPC2.vs.TGFb	PICK1	-0.972331	0.131674	-7.38441	0.583218	1	1.73176	ENSG00000100151
ARPC2.vs.TGFb	TTC28	0.849773	0.0950733	8.93809	0.94296	1	0.625204	ENSG00000100154
ARPC2.vs.TGFb	KDELR3	-1.72339	0.136984	-12.5809	6.43e-08	1.57e-06	0.681426	ENSG00000100196
ARPC2.vs.TGFb	DDX17	-0.0194366	0.0742266	-0.261854	1	1	0.702639	ENSG00000100201
ARPC2.vs.TGFb	TCF20	0.0636448	0.062497	1.01837	1	1	0.596681	ENSG00000100207
ARPC2.vs.TGFb	HSCB	0.538153	0.148476	3.62451	0.999066	1	1.40023	ENSG00000100209
ARPC2.vs.TGFb	CBY1	-0.301467	0.157252	-1.9171	0.999996	1	1.73176	ENSG00000100211
ARPC2.vs.TGFb	TOMM22	-0.268087	0.0904322	-2.96451	1	1	0.625204	ENSG00000100216
ARPC2.vs.TGFb	XBP1	0.0914137	0.100042	0.913757	1	1	0.681426	ENSG00000100219
ARPC2.vs.TGFb	RTCB	0.13309	0.0909584	1.4632	1	1	0.497391	ENSG00000100220
ARPC2.vs.TGFb	JOSD1	0.458658	0.115751	3.96244	0.999999	1	0.552725	ENSG00000100221
ARPC2.vs.TGFb	FBXO7	-0.0298109	0.0756367	-0.394133	1	1	0.702639	ENSG00000100225
ARPC2.vs.TGFb	GTPBP1	0.151174	0.107743	1.4031	1	1	0.596681	ENSG00000100226
ARPC2.vs.TGFb	POLDIP3	-0.101555	0.0931573	-1.09014	1	1	0.904094	ENSG00000100227
ARPC2.vs.TGFb	RAB36	1.92336	0.183939	10.4565	2.58e-07	2.9e-06	1.43645	ENSG00000100228
ARPC2.vs.TGFb	TIMP3	-3.38744	0.244829	-13.8359	9.09e-23	5.99e-21	0.681426	ENSG00000100234
ARPC2.vs.TGFb	PPP6R2	-0.110201	0.0879342	-1.25323	1	1	0.904094	ENSG00000100239
ARPC2.vs.TGFb	SBF1	0.11884	0.11827	1.00482	1	1	0.681426	ENSG00000100241
ARPC2.vs.TGFb	SUN2	1.309	0.143604	9.11532	0.0157087	0.194784	0.625204	ENSG00000100242
ARPC2.vs.TGFb	CYB5R3	0.062765	0.161689	0.388183	1	1	0.497391	ENSG00000100243
ARPC2.vs.TGFb	DNAL4	0.28227	0.140575	2.00797	1	1	1.42025	ENSG00000100246
ARPC2.vs.TGFb	LMF2	-0.870507	0.151408	-5.74942	0.803797	1	0.699535	ENSG00000100258
ARPC2.vs.TGFb	RHBDD3	0.276357	0.140867	1.96184	1	1	0.662326	ENSG00000100263
ARPC2.vs.TGFb	PACSIN2	-0.809544	0.0871237	-9.29189	0.985594	1	0.625204	ENSG00000100266
ARPC2.vs.TGFb	TTLL1	-0.00122201	0.125473	-0.00973924	1	1	1.42025	ENSG00000100271
ARPC2.vs.TGFb	AP1B1	-0.212242	0.109881	-1.93156	1	1	0.904094	ENSG00000100280
ARPC2.vs.TGFb	HMGXB4	0.520132	0.101791	5.10978	0.999999	1	0.571009	ENSG00000100281
ARPC2.vs.TGFb	TOM1	0.687079	0.12778	5.37707	0.992835	1	0.625204	ENSG00000100284
ARPC2.vs.TGFb	NEFH	0.096943	0.25869	0.374746	0.99977	1	1.50812	ENSG00000100285
ARPC2.vs.TGFb	CHKB	0.112261	0.108696	1.0328	1	1	0.904094	ENSG00000100288
ARPC2.vs.TGFb	HMOX1	2.137	0.319223	6.69436	0.00018419	0.00141341	1.50272	ENSG00000100292
ARPC2.vs.TGFb	MCAT	1.39265	0.201098	6.92523	0.0254376	0.146044	1.40023	ENSG00000100294
ARPC2.vs.TGFb	THOC5	-0.204333	0.0623306	-3.27822	1	1	0.722331	ENSG00000100296
ARPC2.vs.TGFb	MCM5	1.01131	0.159294	6.34871	0.47169	1	1.50539	ENSG00000100297
ARPC2.vs.TGFb	ARSA	-0.205924	0.115784	-1.77852	1	1	0.625204	ENSG00000100299
ARPC2.vs.TGFb	TSPO	-1.01825	0.146318	-6.95915	0.450366	1	0.702639	ENSG00000100300
ARPC2.vs.TGFb	RASD2	0.711752	0.352951	2.01657	0.792945	1	1.23666	ENSG00000100302
ARPC2.vs.TGFb	TTLL12	-0.0348165	0.157026	-0.221725	1	1	0.625204	ENSG00000100304
ARPC2.vs.TGFb	CBX7	0.940138	0.124075	7.5772	0.685262	1	1.40023	ENSG00000100307
ARPC2.vs.TGFb	PDGFB	-5.06328	0.254246	-19.9149	8.58e-58	1.72e-55	0.773044	ENSG00000100311
ARPC2.vs.TGFb	RPL3	-0.0899742	0.12142	-0.741018	1	1	0.699535	ENSG00000100316
ARPC2.vs.TGFb	ZMAT5	-0.517426	0.124333	-4.16162	0.999948	1	0.625204	ENSG00000100319
ARPC2.vs.TGFb	RBFOX2	-0.589238	0.0992337	-5.93789	0.999983	1	0.699535	ENSG00000100320
ARPC2.vs.TGFb	SYNGR1	-0.325457	0.138311	-2.35308	0.999999	1	0.571009	ENSG00000100321
ARPC2.vs.TGFb	TAB1	0.406132	0.137609	2.95136	0.999992	1	0.904094	ENSG00000100324
ARPC2.vs.TGFb	ASCC2	-0.0969636	0.101114	-0.958957	1	1	0.552725	ENSG00000100325
ARPC2.vs.TGFb	MTMR3	0.156301	0.0565395	2.76447	1	1	0.702639	ENSG00000100330
ARPC2.vs.TGFb	MIEF1	-0.0519689	0.0708577	-0.733427	1	1	0.596681	ENSG00000100335
ARPC2.vs.TGFb	APOL1	1.02908	0.48467	2.12325	0.476095	1	1.50539	ENSG00000100342
ARPC2.vs.TGFb	PNPLA3	0.362949	0.130887	2.77301	0.999999	1	1.40023	ENSG00000100344
ARPC2.vs.TGFb	MYH9	-1.28244	0.1361	-9.42284	0.0189804	0.202108	0.722331	ENSG00000100345
ARPC2.vs.TGFb	SAMM50	0.0421864	0.0755233	0.558588	1	1	0.625204	ENSG00000100347
ARPC2.vs.TGFb	TXN2	0.421638	0.155559	2.71048	0.9999	1	0.904094	ENSG00000100348
ARPC2.vs.TGFb	FOXRED2	1.39851	0.18004	7.76777	0.0134333	0.0768738	1.50539	ENSG00000100350
ARPC2.vs.TGFb	EIF3D	0.331136	0.0775857	4.268	1	1	0.722331	ENSG00000100353
ARPC2.vs.TGFb	TNRC6B	0.701782	0.0703277	9.97874	0.999989	1	0.625204	ENSG00000100354
ARPC2.vs.TGFb	SGSM3	-0.580556	0.096254	-6.0315	0.999993	1	0.722331	ENSG00000100359
ARPC2.vs.TGFb	IFT27	0.270354	0.0991612	2.72641	1	1	0.552725	ENSG00000100360
ARPC2.vs.TGFb	KIAA0930	-0.198875	0.103767	-1.91655	1	1	0.702639	ENSG00000100364
ARPC2.vs.TGFb	SLC25A17	-0.714518	0.112829	-6.33276	0.9943	1	0.571009	ENSG00000100372
ARPC2.vs.TGFb	FAM118A	-0.147326	0.094106	-1.56553	1	1	0.904094	ENSG00000100376
ARPC2.vs.TGFb	KCTD17	-0.931731	0.146492	-6.36028	0.6794	1	0.662326	ENSG00000100379
ARPC2.vs.TGFb	ST13	0.617524	0.0835223	7.39352	0.999998	1	0.699535	ENSG00000100380
ARPC2.vs.TGFb	RBX1	-1.17083	0.116629	-10.0389	0.0715012	0.72564	0.625204	ENSG00000100387
ARPC2.vs.TGFb	EP300	0.426131	0.0988646	4.31025	1	1	0.904094	ENSG00000100393
ARPC2.vs.TGFb	L3MBTL2	0.297129	0.110331	2.69307	1	1	0.552725	ENSG00000100395
ARPC2.vs.TGFb	CHADL	0.0897595	0.284241	0.315786	0.999382	1	1.23666	ENSG00000100399
ARPC2.vs.TGFb	RANGAP1	1.24983	0.115672	10.805	0.0153934	0.17324	0.699535	ENSG00000100401
ARPC2.vs.TGFb	ZC3H7B	1.18335	0.111974	10.5681	0.0507711	0.396874	0.904094	ENSG00000100403
ARPC2.vs.TGFb	PHF5A	0.0490944	0.108939	0.450659	1	1	0.571009	ENSG00000100410
ARPC2.vs.TGFb	ACO2	-0.213972	0.092322	-2.31767	1	1	0.625204	ENSG00000100412
ARPC2.vs.TGFb	POLR3H	-0.772594	0.100257	-7.70613	0.988342	1	0.497391	ENSG00000100413
ARPC2.vs.TGFb	TRMU	-0.110003	0.0733448	-1.4998	1	1	0.552725	ENSG00000100416
ARPC2.vs.TGFb	PMM1	-0.399409	0.125483	-3.18297	0.999999	1	0.662326	ENSG00000100417
ARPC2.vs.TGFb	DESI1	-0.434504	0.0802839	-5.4121	1	1	0.596681	ENSG00000100418
ARPC2.vs.TGFb	CERK	-0.0731132	0.0868117	-0.842204	1	1	0.625204	ENSG00000100422
ARPC2.vs.TGFb	BRD1	0.228452	0.0961319	2.37644	1	1	0.497391	ENSG00000100425
ARPC2.vs.TGFb	ZBED4	0.210645	0.0814797	2.58524	1	1	0.552725	ENSG00000100426
ARPC2.vs.TGFb	HDAC10	0.193326	0.126306	1.53061	1	1	0.625204	ENSG00000100429
ARPC2.vs.TGFb	ABHD4	0.0975548	0.116149	0.839909	1	1	0.625204	ENSG00000100439
ARPC2.vs.TGFb	KHNYN	0.396247	0.0745706	5.31371	1	1	0.681426	ENSG00000100441
ARPC2.vs.TGFb	FKBP3	-0.487686	0.140505	-3.47096	0.999867	1	0.904094	ENSG00000100442
ARPC2.vs.TGFb	SDR39U1	-0.0757476	0.1456	-0.520244	1	1	1.50798	ENSG00000100445
ARPC2.vs.TGFb	RBM23	0.361958	0.0669082	5.40978	1	1	0.596681	ENSG00000100461
ARPC2.vs.TGFb	PRMT5	-0.112302	0.11128	-1.00918	1	1	0.625204	ENSG00000100462
ARPC2.vs.TGFb	AP4S1	0.0866765	0.116513	0.743921	1	1	1.42025	ENSG00000100478
ARPC2.vs.TGFb	POLE2	0.401878	0.291917	1.37669	0.979767	1	1.50539	ENSG00000100479
ARPC2.vs.TGFb	VCPKMT	0.0549726	0.168612	0.32603	1	1	1.40023	ENSG00000100483
ARPC2.vs.TGFb	SOS2	0.106591	0.112033	0.951421	1	1	0.596681	ENSG00000100485
ARPC2.vs.TGFb	CDKL1	1.27552	0.217047	5.87667	0.102153	0.491787	1.42025	ENSG00000100490
ARPC2.vs.TGFb	NIN	-0.206117	0.0861147	-2.39352	1	1	0.904094	ENSG00000100503
ARPC2.vs.TGFb	PYGL	-1.01533	0.102394	-9.91587	0.440512	1	0.702639	ENSG00000100504
ARPC2.vs.TGFb	PSMC6	0.0634473	0.0941723	0.673737	1	1	0.552725	ENSG00000100519
ARPC2.vs.TGFb	GNPNAT1	-1.01699	0.135456	-7.50794	0.450079	1	0.552725	ENSG00000100522
ARPC2.vs.TGFb	DDHD1	1.02611	0.106362	9.64731	0.403042	1	0.625204	ENSG00000100523
ARPC2.vs.TGFb	CDKN3	-0.776311	0.528535	-1.4688	0.664323	1	1.40023	ENSG00000100526
ARPC2.vs.TGFb	CNIH1	-0.866429	0.155469	-5.57301	0.804871	1	0.904094	ENSG00000100528
ARPC2.vs.TGFb	CGRRF1	-0.00589934	0.158298	-0.0372674	1	1	1.42025	ENSG00000100532
ARPC2.vs.TGFb	ATP6V1D	-0.489749	0.100396	-4.87816	1	1	0.625204	ENSG00000100554
ARPC2.vs.TGFb	PLEK2	-2.97115	0.251493	-11.814	2.29e-15	4.88e-14	1.43645	ENSG00000100558
ARPC2.vs.TGFb	PIGH	0.0133552	0.165646	0.0806247	1	1	0.773044	ENSG00000100564
ARPC2.vs.TGFb	PSMA3	0.0653142	0.110072	0.593375	1	1	0.552725	ENSG00000100567
ARPC2.vs.TGFb	VTI1B	-0.00839628	0.0960156	-0.0874471	1	1	0.904094	ENSG00000100568
ARPC2.vs.TGFb	TIMM9	0.332739	0.144463	2.30328	0.999998	1	1.42025	ENSG00000100575
ARPC2.vs.TGFb	GSTZ1	0.031648	0.106081	0.298339	1	1	0.571009	ENSG00000100577
ARPC2.vs.TGFb	KIAA0586	0.696646	0.0915979	7.60549	0.999537	1	0.662326	ENSG00000100578
ARPC2.vs.TGFb	TMED8	-0.599888	0.0986938	-6.07827	0.999975	1	0.662326	ENSG00000100580
ARPC2.vs.TGFb	AHSA1	-0.514691	0.0764703	-6.7306	1	1	0.552725	ENSG00000100591
ARPC2.vs.TGFb	DAAM1	-0.323423	0.133403	-2.42441	1	1	0.625204	ENSG00000100592
ARPC2.vs.TGFb	SPTLC2	-2.28171	0.0859075	-26.5601	1.23e-50	1.99e-48	0.722331	ENSG00000100596
ARPC2.vs.TGFb	RIN3	1.88909	0.171326	11.0263	1.05e-07	1.18e-06	1.50272	ENSG00000100599
ARPC2.vs.TGFb	LGMN	-1.31098	0.132506	-9.89375	0.00946518	0.124866	0.625204	ENSG00000100600
ARPC2.vs.TGFb	ALKBH1	-0.176416	0.12825	-1.37556	1	1	1.73176	ENSG00000100601
ARPC2.vs.TGFb	SNW1	0.619103	0.105187	5.88576	0.999853	1	0.552725	ENSG00000100603
ARPC2.vs.TGFb	ITPK1	-0.414754	0.136783	-3.03221	0.999991	1	1.42025	ENSG00000100605
ARPC2.vs.TGFb	DHRS7	-0.49028	0.0980073	-5.00249	1	1	0.596681	ENSG00000100612
ARPC2.vs.TGFb	PPM1A	-0.159273	0.093755	-1.69882	1	1	0.904094	ENSG00000100614
ARPC2.vs.TGFb	SIX4	-0.291894	0.120447	-2.42342	1	1	0.552725	ENSG00000100625
ARPC2.vs.TGFb	GALNT16	-1.27049	0.212426	-5.98089	0.101446	0.489064	1.42025	ENSG00000100626
ARPC2.vs.TGFb	ASB2	-1.31552	0.327549	-4.01624	0.167707	0.738236	1.43645	ENSG00000100628
ARPC2.vs.TGFb	CEP128	0.316094	0.236652	1.33569	0.998073	1	0.773044	ENSG00000100629
ARPC2.vs.TGFb	ERH	-1.17374	0.124758	-9.40817	0.0818654	0.773912	0.662326	ENSG00000100632
ARPC2.vs.TGFb	HIF1A	-0.193629	0.119737	-1.61711	1	1	0.702639	ENSG00000100644
ARPC2.vs.TGFb	SUSD6	-0.992482	0.106707	-9.30104	0.528085	1	0.625204	ENSG00000100647
ARPC2.vs.TGFb	SRSF5	-0.150808	0.0828802	-1.81958	1	1	0.722331	ENSG00000100650
ARPC2.vs.TGFb	EIF5	0.205596	0.0696738	2.95084	1	1	0.681426	ENSG00000100664
ARPC2.vs.TGFb	DICER1	-0.186773	0.0914001	-2.04347	1	1	0.904094	ENSG00000100697
ARPC2.vs.TGFb	ZFYVE21	-0.54322	0.0859365	-6.32117	1	1	0.596681	ENSG00000100711
ARPC2.vs.TGFb	MTHFD1	0.719139	0.116746	6.15983	0.99193	1	0.625204	ENSG00000100714
ARPC2.vs.TGFb	ZC3H14	-0.223029	0.0819825	-2.72045	1	1	0.722331	ENSG00000100722
ARPC2.vs.TGFb	TELO2	-0.131743	0.132819	-0.991906	1	1	0.904094	ENSG00000100726
ARPC2.vs.TGFb	PCNX1	-0.623819	0.0817798	-7.62804	0.999998	1	0.699535	ENSG00000100731
ARPC2.vs.TGFb	BDKRB1	1.40835	0.171071	8.23254	0.00849285	0.0920229	0.785404	ENSG00000100739
ARPC2.vs.TGFb	GSKIP	-0.434468	0.142377	-3.05154	0.999964	1	1.42025	ENSG00000100744
ARPC2.vs.TGFb	VRK1	0.0793859	0.176084	0.450841	1	1	0.773044	ENSG00000100749
ARPC2.vs.TGFb	PSMC1	0.0381675	0.0804637	0.474344	1	1	0.904094	ENSG00000100764
ARPC2.vs.TGFb	PAPLN	1.00371	0.23842	4.20986	0.493789	1	0.773044	ENSG00000100767
ARPC2.vs.TGFb	RPS6KA5	1.0511	0.228313	4.60375	0.411456	1	1.42025	ENSG00000100784
ARPC2.vs.TGFb	PPP4R3A	0.290712	0.104796	2.77407	1	1	0.497391	ENSG00000100796
ARPC2.vs.TGFb	C14orf93	0.538567	0.239492	2.24879	0.972993	1	1.42025	ENSG00000100802
ARPC2.vs.TGFb	PSMB5	-0.720629	0.079979	-9.01023	0.999761	1	0.904094	ENSG00000100804
ARPC2.vs.TGFb	YY1	-0.336121	0.0820054	-4.09876	1	1	0.702639	ENSG00000100811
ARPC2.vs.TGFb	ACIN1	0.317752	0.0824559	3.85361	1	1	0.722331	ENSG00000100813
ARPC2.vs.TGFb	CCNB1IP1	1.02666	0.129665	7.91783	0.418539	1	0.662326	ENSG00000100814
ARPC2.vs.TGFb	TRIP11	0.76527	0.126448	6.05204	0.968297	1	0.625204	ENSG00000100815
ARPC2.vs.TGFb	APEX1	0.731455	0.100289	7.29346	0.996294	1	0.904094	ENSG00000100823
ARPC2.vs.TGFb	PABPN1	-0.04059	0.0815956	-0.497453	1	1	0.904094	ENSG00000100836
ARPC2.vs.TGFb	EFS	0.36904	0.160323	2.30186	0.999958	1	1.42025	ENSG00000100842
ARPC2.vs.TGFb	ARHGAP5	0.164553	0.10889	1.51118	1	1	0.681426	ENSG00000100852
ARPC2.vs.TGFb	CINP	-0.664318	0.116247	-5.71471	0.998059	1	0.785404	ENSG00000100865
ARPC2.vs.TGFb	SRP54	-0.416823	0.104283	-3.99703	1	1	0.625204	ENSG00000100883
ARPC2.vs.TGFb	CHD8	0.178909	0.0746087	2.39796	1	1	0.702639	ENSG00000100888
ARPC2.vs.TGFb	PCK2	-0.381867	0.127259	-3.00072	0.999999	1	0.722331	ENSG00000100889
ARPC2.vs.TGFb	PRORP	-0.0649082	0.111223	-0.583586	1	1	0.785404	ENSG00000100890
ARPC2.vs.TGFb	DCAF11	-0.28667	0.0849853	-3.37317	1	1	0.552725	ENSG00000100897
ARPC2.vs.TGFb	PSMA6	0.192932	0.0907506	2.12596	1	1	0.722331	ENSG00000100902
ARPC2.vs.TGFb	NFKBIA	1.23272	0.141951	8.68409	0.0505622	0.658051	0.497391	ENSG00000100906
ARPC2.vs.TGFb	EMC9	-1.00745	0.179925	-5.59929	0.483485	1	0.773044	ENSG00000100908
ARPC2.vs.TGFb	PSME2	-0.0247244	0.0897692	-0.275421	1	1	0.497391	ENSG00000100911
ARPC2.vs.TGFb	BRMS1L	0.225917	0.207721	1.0876	0.999903	1	1.50539	ENSG00000100916
ARPC2.vs.TGFb	REC8	-0.353334	0.207576	-1.70219	0.999081	1	0.773044	ENSG00000100918
ARPC2.vs.TGFb	TM9SF1	-0.319543	0.0792749	-4.03081	1	1	0.722331	ENSG00000100926
ARPC2.vs.TGFb	SEC23A	-1.02484	0.0888041	-11.5404	0.389859	1	0.681426	ENSG00000100934
ARPC2.vs.TGFb	GMPR2	0.322188	0.0629098	5.12143	1	1	0.596681	ENSG00000100938
ARPC2.vs.TGFb	PNN	-0.196517	0.0984296	-1.99652	1	1	0.552725	ENSG00000100941
ARPC2.vs.TGFb	RABGGTA	-0.432437	0.124924	-3.46161	0.999997	1	0.625204	ENSG00000100949
ARPC2.vs.TGFb	NFATC4	0.813631	0.119896	6.78613	0.939958	1	0.497391	ENSG00000100968
ARPC2.vs.TGFb	PLTP	-0.753852	0.147409	-5.11402	0.952524	1	0.702639	ENSG00000100979
ARPC2.vs.TGFb	PCIF1	0.054452	0.138923	0.391957	1	1	1.50272	ENSG00000100982
ARPC2.vs.TGFb	GSS	0.222165	0.0857694	2.59026	1	1	0.625204	ENSG00000100983
ARPC2.vs.TGFb	TRPC4AP	-0.341441	0.0721767	-4.73063	1	1	0.722331	ENSG00000100991
ARPC2.vs.TGFb	PYGB	-0.45375	0.0850953	-5.33225	1	1	0.904094	ENSG00000100994
ARPC2.vs.TGFb	ABHD12	-0.00718964	0.0942409	-0.07629	1	1	0.702639	ENSG00000100997
ARPC2.vs.TGFb	PROCR	-0.785261	0.144853	-5.4211	0.930892	1	0.552725	ENSG00000101000
ARPC2.vs.TGFb	GINS1	-0.155626	0.217997	-0.713888	0.999946	1	1.42025	ENSG00000101003
ARPC2.vs.TGFb	NINL	0.44502	0.108175	4.11388	1	1	0.904094	ENSG00000101004
ARPC2.vs.TGFb	UQCC1	0.689756	0.0920287	7.49501	0.999626	1	0.552725	ENSG00000101019
ARPC2.vs.TGFb	ZMYND8	-0.340212	0.0753751	-4.51358	1	1	0.497391	ENSG00000101040
ARPC2.vs.TGFb	IFT52	-0.0866531	0.107197	-0.808351	1	1	0.904094	ENSG00000101052
ARPC2.vs.TGFb	MYBL2	-0.360977	0.572435	-0.6306	0.876573	1	1.40023	ENSG00000101057
ARPC2.vs.TGFb	NDRG3	-0.718614	0.0903576	-7.953	0.999078	1	0.625204	ENSG00000101079
ARPC2.vs.TGFb	RAB5IF	-0.740003	0.105708	-7.00046	0.993045	1	0.552725	ENSG00000101084
ARPC2.vs.TGFb	NFATC2	-1.65002	0.315624	-5.22781	0.019724	0.117297	1.40023	ENSG00000101096
ARPC2.vs.TGFb	PABPC1L	-0.700139	0.135774	-5.15666	0.986397	1	0.552725	ENSG00000101104
ARPC2.vs.TGFb	STK4	0.419784	0.0662511	6.33625	1	1	0.552725	ENSG00000101109
ARPC2.vs.TGFb	SALL4	2.06277	0.377216	5.4684	0.00242074	0.0160122	1.50812	ENSG00000101115
ARPC2.vs.TGFb	ADNP	0.589894	0.088428	6.67089	0.999998	1	0.702639	ENSG00000101126
ARPC2.vs.TGFb	PFDN4	0.549528	0.140931	3.89928	0.999304	1	1.50272	ENSG00000101132
ARPC2.vs.TGFb	DOK5	-0.157442	0.240045	-0.655883	0.999777	1	1.42025	ENSG00000101134
ARPC2.vs.TGFb	CSTF1	-0.093038	0.0760643	-1.22315	1	1	0.662326	ENSG00000101138
ARPC2.vs.TGFb	RAE1	0.237025	0.0979557	2.41971	1	1	0.662326	ENSG00000101146
ARPC2.vs.TGFb	TPD52L2	-0.315458	0.0719322	-4.38548	1	1	0.702639	ENSG00000101150
ARPC2.vs.TGFb	DNAJC5	-0.771795	0.081013	-9.52681	0.997575	1	0.699535	ENSG00000101152
ARPC2.vs.TGFb	NELFCD	-0.0115721	0.0801984	-0.144293	1	1	0.904094	ENSG00000101158
ARPC2.vs.TGFb	CTSZ	-2.00671	0.114826	-17.4762	9.15e-19	4.71e-17	0.702639	ENSG00000101160
ARPC2.vs.TGFb	PRPF6	0.300886	0.0867005	3.47041	1	1	0.497391	ENSG00000101161
ARPC2.vs.TGFb	PRELID3B	-0.246127	0.107304	-2.29373	1	1	0.662326	ENSG00000101166
ARPC2.vs.TGFb	MTG2	0.302688	0.116852	2.59034	1	1	0.785404	ENSG00000101181
ARPC2.vs.TGFb	PSMA7	-0.670878	0.0881691	-7.60899	0.999905	1	0.904094	ENSG00000101182
ARPC2.vs.TGFb	MRGBP	-0.660558	0.10805	-6.11347	0.99916	1	0.625204	ENSG00000101189
ARPC2.vs.TGFb	TCFL5	-0.407645	0.11278	-3.61452	1	1	1.73176	ENSG00000101190
ARPC2.vs.TGFb	DIDO1	0.336673	0.0711361	4.73281	1	1	0.702639	ENSG00000101191
ARPC2.vs.TGFb	GID8	-0.430486	0.0809362	-5.31883	1	1	0.785404	ENSG00000101193
ARPC2.vs.TGFb	SLC17A9	-2.90064	0.178041	-16.292	6.64e-27	2.42e-25	1.50272	ENSG00000101194
ARPC2.vs.TGFb	ARFGAP1	-1.06542	0.0988911	-10.7737	0.254131	1	0.681426	ENSG00000101199
ARPC2.vs.TGFb	EEF1A2	-2.03314	0.179797	-11.308	4.57e-09	5.12e-08	1.73176	ENSG00000101210
ARPC2.vs.TGFb	GMEB2	-0.388313	0.148081	-2.62231	0.999982	1	0.904094	ENSG00000101216
ARPC2.vs.TGFb	C20orf27	0.142075	0.171419	0.828819	1	1	1.50798	ENSG00000101220
ARPC2.vs.TGFb	CDC25B	1.93185	0.113689	16.9924	1.24e-16	5.98e-15	0.662326	ENSG00000101224
ARPC2.vs.TGFb	RNF24	0.910984	0.136375	6.67997	0.743034	1	0.722331	ENSG00000101236
ARPC2.vs.TGFb	ARFRP1	0.294506	0.114986	2.56123	1	1	0.904094	ENSG00000101246
ARPC2.vs.TGFb	NDUFAF5	0.335649	0.12482	2.68906	1	1	1.42025	ENSG00000101247
ARPC2.vs.TGFb	TRIB3	1.58372	0.122528	12.9253	9.49e-07	2e-05	0.702639	ENSG00000101255
ARPC2.vs.TGFb	RASSF2	2.60417	0.277213	9.3941	3.59e-09	7.61e-08	0.904094	ENSG00000101265
ARPC2.vs.TGFb	CSNK2A1	0.0061683	0.0730787	0.0844062	1	1	0.681426	ENSG00000101266
ARPC2.vs.TGFb	CDS2	0.0845341	0.0944752	0.894775	1	1	0.904094	ENSG00000101290
ARPC2.vs.TGFb	HM13	-0.602746	0.100172	-6.0171	0.999963	1	0.722331	ENSG00000101294
ARPC2.vs.TGFb	SNPH	0.177094	0.119422	1.48292	1	1	0.904094	ENSG00000101298
ARPC2.vs.TGFb	SIRPB1	-1.45027	0.298287	-4.86201	0.0655818	0.317647	1.50539	ENSG00000101307
ARPC2.vs.TGFb	SEC23B	-0.880978	0.0912107	-9.65872	0.904038	1	0.702639	ENSG00000101310
ARPC2.vs.TGFb	FERMT1	-0.136579	0.185505	-0.736257	0.999998	1	1.43645	ENSG00000101311
ARPC2.vs.TGFb	PLCB4	-2.21692	0.165561	-13.3904	9.89e-14	3.77e-12	0.702639	ENSG00000101333
ARPC2.vs.TGFb	MYL9	-1.41352	0.151269	-9.34444	0.00313151	0.0321545	0.904094	ENSG00000101335
ARPC2.vs.TGFb	TM9SF4	-0.290406	0.0960842	-3.02241	1	1	0.722331	ENSG00000101337
ARPC2.vs.TGFb	CRNKL1	0.0786399	0.113533	0.69266	1	1	0.904094	ENSG00000101343
ARPC2.vs.TGFb	POFUT1	-0.691579	0.0821775	-8.41567	0.999913	1	0.625204	ENSG00000101346
ARPC2.vs.TGFb	SAMHD1	-0.29684	0.244388	-1.21462	0.997994	1	0.625204	ENSG00000101347
ARPC2.vs.TGFb	KIF3B	-0.370143	0.0995135	-3.71952	1	1	0.625204	ENSG00000101350
ARPC2.vs.TGFb	MROH8	0.549299	0.224412	2.44772	0.977698	1	1.50539	ENSG00000101353
ARPC2.vs.TGFb	NOP56	-0.34527	0.114429	-3.01732	1	1	0.625204	ENSG00000101361
ARPC2.vs.TGFb	MANBAL	-0.284199	0.116069	-2.44853	1	1	0.662326	ENSG00000101363
ARPC2.vs.TGFb	IDH3B	0.277906	0.106298	2.6144	1	1	0.904094	ENSG00000101365
ARPC2.vs.TGFb	MAPRE1	-0.564424	0.0851819	-6.6261	1	1	0.625204	ENSG00000101367
ARPC2.vs.TGFb	JAG1	-0.823542	0.101458	-8.11705	0.959001	1	0.497391	ENSG00000101384
ARPC2.vs.TGFb	CDK5RAP1	0.231245	0.0991703	2.33179	1	1	0.625204	ENSG00000101391
ARPC2.vs.TGFb	SNTA1	-0.0356769	0.133017	-0.268213	1	1	0.571009	ENSG00000101400
ARPC2.vs.TGFb	TTI1	0.61851	0.0772588	8.0057	1	1	0.785404	ENSG00000101407
ARPC2.vs.TGFb	E2F1	1.55475	0.282131	5.51074	0.0246329	0.240563	0.773044	ENSG00000101412
ARPC2.vs.TGFb	RPRD1B	-0.333755	0.0875907	-3.8104	1	1	0.662326	ENSG00000101413
ARPC2.vs.TGFb	PXMP4	-0.0826682	0.132955	-0.621774	1	1	1.50272	ENSG00000101417
ARPC2.vs.TGFb	CHMP4B	-0.603684	0.109887	-5.49366	0.999845	1	0.785404	ENSG00000101421
ARPC2.vs.TGFb	CST3	-0.635289	0.129898	-4.89067	0.997505	1	0.699535	ENSG00000101439
ARPC2.vs.TGFb	ACTR5	-0.451846	0.158117	-2.85767	0.999737	1	1.43645	ENSG00000101442
ARPC2.vs.TGFb	AHCY	-0.0202584	0.100624	-0.201328	1	1	0.699535	ENSG00000101444
ARPC2.vs.TGFb	FAM83D	-0.113952	0.296852	-0.383868	0.998669	1	1.40023	ENSG00000101447
ARPC2.vs.TGFb	DHX35	0.186499	0.108654	1.71645	1	1	1.42025	ENSG00000101452
ARPC2.vs.TGFb	DNTTIP1	0.0595112	0.118113	0.503848	1	1	1.50798	ENSG00000101457
ARPC2.vs.TGFb	MAP1LC3A	-0.596921	0.145178	-4.11166	0.997252	1	0.904094	ENSG00000101460
ARPC2.vs.TGFb	PIGU	-0.154201	0.114597	-1.3456	1	1	0.625204	ENSG00000101464
ARPC2.vs.TGFb	ACOT8	-0.193649	0.0955655	-2.02635	1	1	0.625204	ENSG00000101473
ARPC2.vs.TGFb	APMAP	-0.500912	0.0856992	-5.845	1	1	0.702639	ENSG00000101474
ARPC2.vs.TGFb	ZNF516	0.592342	0.0946058	6.26116	0.999992	1	0.497391	ENSG00000101493
ARPC2.vs.TGFb	ADNP2	1.1821	0.111634	10.589	0.0514264	0.612809	0.552725	ENSG00000101544
ARPC2.vs.TGFb	RBFA	-0.517394	0.0989545	-5.2286	0.999999	1	0.904094	ENSG00000101546
ARPC2.vs.TGFb	USP14	-0.299756	0.096059	-3.12054	1	1	0.904094	ENSG00000101557
ARPC2.vs.TGFb	VAPA	0.211895	0.0803715	2.63644	1	1	0.625204	ENSG00000101558
ARPC2.vs.TGFb	METTL4	0.407033	0.15215	2.67521	0.999951	1	1.42025	ENSG00000101574
ARPC2.vs.TGFb	LPIN2	0.188211	0.0775162	2.42802	1	1	0.722331	ENSG00000101577
ARPC2.vs.TGFb	SMCHD1	0.92666	0.0991381	9.34716	0.770284	1	0.722331	ENSG00000101596
ARPC2.vs.TGFb	MYOM1	-1.06871	0.330994	-3.22878	0.41778	1	1.42025	ENSG00000101605
ARPC2.vs.TGFb	MYL12A	-1.76866	0.126337	-13.9996	5.85e-10	1.68e-08	0.702639	ENSG00000101608
ARPC2.vs.TGFb	CEP76	0.222173	0.13457	1.65099	1	1	1.40023	ENSG00000101624
ARPC2.vs.TGFb	CEP192	0.773795	0.0778539	9.93908	0.998167	1	0.497391	ENSG00000101639
ARPC2.vs.TGFb	RNMT	-0.284657	0.0994759	-2.86157	1	1	0.497391	ENSG00000101654
ARPC2.vs.TGFb	SMAD7	-1.62271	0.162702	-9.97349	6.48e-05	0.00135466	0.552725	ENSG00000101665
ARPC2.vs.TGFb	LAMA1	-0.537442	0.100693	-5.33743	0.999998	1	0.722331	ENSG00000101680
ARPC2.vs.TGFb	ANKRD12	0.895479	0.108326	8.26649	0.832697	1	0.625204	ENSG00000101745
ARPC2.vs.TGFb	POLI	0.203999	0.0854435	2.38754	1	1	0.662326	ENSG00000101751
ARPC2.vs.TGFb	MIB1	-0.278211	0.097402	-2.85631	1	1	0.681426	ENSG00000101752
ARPC2.vs.TGFb	RBBP8	0.252571	0.132211	1.91037	1	1	1.50539	ENSG00000101773
ARPC2.vs.TGFb	RIOK3	-0.2124	0.0717213	-2.96146	1	1	0.625204	ENSG00000101782
ARPC2.vs.TGFb	CSTF2	-0.407003	0.105323	-3.86432	1	1	1.50539	ENSG00000101811
ARPC2.vs.TGFb	MXRA5	-1.42719	0.140319	-10.171	0.00116571	0.0206058	0.552725	ENSG00000101825
ARPC2.vs.TGFb	PSMD10	-0.708384	0.0995199	-7.11802	0.998306	1	0.552725	ENSG00000101843
ARPC2.vs.TGFb	ATG4A	-0.498392	0.131986	-3.77609	0.999928	1	1.50539	ENSG00000101844
ARPC2.vs.TGFb	STS	-1.08619	0.136895	-7.93448	0.264476	1	1.50539	ENSG00000101846
ARPC2.vs.TGFb	TBL1X	0.948647	0.113822	8.33447	0.674067	1	0.662326	ENSG00000101849
ARPC2.vs.TGFb	PGRMC1	-0.822806	0.0924398	-8.90099	0.972372	1	0.596681	ENSG00000101856
ARPC2.vs.TGFb	POLA1	0.333311	0.176945	1.88369	0.999918	1	1.50539	ENSG00000101868
ARPC2.vs.TGFb	MID1	0.576543	0.11467	5.02787	0.999889	1	0.625204	ENSG00000101871
ARPC2.vs.TGFb	NKAP	0.310824	0.10984	2.8298	1	1	1.50272	ENSG00000101882
ARPC2.vs.TGFb	NXT2	-0.743811	0.234588	-3.17071	0.862601	1	1.40023	ENSG00000101888
ARPC2.vs.TGFb	ALG13	0.281382	0.120978	2.3259	1	1	0.904094	ENSG00000101901
ARPC2.vs.TGFb	PRPS2	-0.130979	0.155563	-0.841967	1	1	1.43645	ENSG00000101911
ARPC2.vs.TGFb	MOSPD1	1.09526	0.107013	10.2348	0.186691	1	0.552725	ENSG00000101928
ARPC2.vs.TGFb	AMMECR1	-0.109115	0.11181	-0.975896	1	1	0.904094	ENSG00000101935
ARPC2.vs.TGFb	WDR13	-0.319904	0.0982307	-3.25666	1	1	0.702639	ENSG00000101940
ARPC2.vs.TGFb	SUV39H1	1.13997	0.201794	5.64918	0.243955	0.961837	1.50539	ENSG00000101945
ARPC2.vs.TGFb	SRPX	0.651869	0.09968	6.53961	0.999761	1	0.552725	ENSG00000101955
ARPC2.vs.TGFb	XIAP	-0.364059	0.101031	-3.60345	1	1	0.596681	ENSG00000101966
ARPC2.vs.TGFb	STAG2	0.837538	0.0871138	9.61429	0.968905	1	0.722331	ENSG00000101972
ARPC2.vs.TGFb	ATP11C	-0.707379	0.117396	-6.02557	0.993659	1	0.552725	ENSG00000101974
ARPC2.vs.TGFb	ABCD1	-0.443275	0.16171	-2.74117	0.999712	1	0.625204	ENSG00000101986
ARPC2.vs.TGFb	CCDC22	0.0652283	0.13599	0.479656	1	1	1.50798	ENSG00000101997
ARPC2.vs.TGFb	PLP2	-0.9638	0.152611	-6.31541	0.593751	1	0.904094	ENSG00000102007
ARPC2.vs.TGFb	PLS3	-0.960945	0.10831	-8.8722	0.640794	1	0.904094	ENSG00000102024
[truncated: 27,431 more rows]

## Sheet: GO_ARPC2_MRTFA_common_regulon
ID	Description	GeneRatio	BgRatio	RichFactor	FoldEnrichment	zScore	pvalue	p.adjust	qvalue	geneID	Count
GO:0048514	blood vessel morphogenesis	19/148	439/11396	0.0432802	3.33257	5.71705	3.91e-06	0.00593586	0.0052966	ENSG00000100311/ENSG00000102755/ENSG00000106799/ENSG00000112293/ENSG00000113389/ENSG00000118523/ENSG00000122707/ENSG00000130203/ENSG00000132329/ENSG00000134871/ENSG00000138448/ENSG00000141052/ENSG00000148848/ENSG00000157570/ENSG00000164619/ENSG00000169242/ENSG00000169429/ENSG00000187498/ENSG00000240583	19
GO:0009611	response to wounding	17/148	373/11396	0.0455764	3.50938	5.65226	6.67e-06	0.00593586	0.0052966	ENSG00000041982/ENSG00000096696/ENSG00000100311/ENSG00000103175/ENSG00000106799/ENSG00000110799/ENSG00000118523/ENSG00000126218/ENSG00000130203/ENSG00000135919/ENSG00000138448/ENSG00000153208/ENSG00000158769/ENSG00000163083/ENSG00000176171/ENSG00000240583/ENSG00000261150	17
GO:0001525	angiogenesis	17/148	376/11396	0.0452128	3.48138	5.61238	7.41e-06	0.00593586	0.0052966	ENSG00000100311/ENSG00000102755/ENSG00000106799/ENSG00000112293/ENSG00000113389/ENSG00000118523/ENSG00000122707/ENSG00000132329/ENSG00000134871/ENSG00000138448/ENSG00000148848/ENSG00000157570/ENSG00000164619/ENSG00000169242/ENSG00000169429/ENSG00000187498/ENSG00000240583	17
GO:0070371	ERK1 and ERK2 cascade	11/148	180/11396	0.0611111	4.70556	5.74806	2.2e-05	0.013237	0.0118115	ENSG00000086991/ENSG00000100311/ENSG00000107796/ENSG00000117228/ENSG00000118523/ENSG00000122694/ENSG00000130203/ENSG00000138448/ENSG00000164619/ENSG00000172575/ENSG00000180914	11
GO:0008217	regulation of blood pressure	8/148	98/11396	0.0816327	6.28571	6.0279	3.93e-05	0.0133514	0.0119135	ENSG00000100311/ENSG00000107796/ENSG00000113389/ENSG00000137331/ENSG00000144596/ENSG00000166863/ENSG00000180914/ENSG00000204217	8
GO:0031032	actomyosin structure organization	10/148	160/11396	0.0625	4.8125	5.57076	4.35e-05	0.0133514	0.0119135	ENSG00000049540/ENSG00000106799/ENSG00000118194/ENSG00000118523/ENSG00000130176/ENSG00000133026/ENSG00000133392/ENSG00000148677/ENSG00000158769/ENSG00000175183	10
GO:0030198	extracellular matrix organization	12/148	232/11396	0.0517241	3.98276	5.26505	4.85e-05	0.0133514	0.0119135	ENSG00000049540/ENSG00000060718/ENSG00000087116/ENSG00000091986/ENSG00000103196/ENSG00000105290/ENSG00000106799/ENSG00000122707/ENSG00000133392/ENSG00000134871/ENSG00000152952/ENSG00000187498	12
GO:0043062	extracellular structure organization	12/148	232/11396	0.0517241	3.98276	5.26505	4.85e-05	0.0133514	0.0119135	ENSG00000049540/ENSG00000060718/ENSG00000087116/ENSG00000091986/ENSG00000103196/ENSG00000105290/ENSG00000106799/ENSG00000122707/ENSG00000133392/ENSG00000134871/ENSG00000152952/ENSG00000187498	12
GO:0045229	external encapsulating structure organization	12/148	233/11396	0.0515021	3.96567	5.24638	5.05e-05	0.0133514	0.0119135	ENSG00000049540/ENSG00000060718/ENSG00000087116/ENSG00000091986/ENSG00000103196/ENSG00000105290/ENSG00000106799/ENSG00000122707/ENSG00000133392/ENSG00000134871/ENSG00000152952/ENSG00000187498	12
GO:0006936	muscle contraction	11/148	200/11396	0.055	4.235	5.2943	5.81e-05	0.0133514	0.0119135	ENSG00000096696/ENSG00000107796/ENSG00000118194/ENSG00000122786/ENSG00000130176/ENSG00000133392/ENSG00000141052/ENSG00000144596/ENSG00000175084/ENSG00000180914/ENSG00000198467	11
GO:0055008	cardiac muscle tissue morphogenesis	5/148	33/11396	0.151515	11.6667	7.03865	6.11e-05	0.0133514	0.0119135	ENSG00000060718/ENSG00000096696/ENSG00000106799/ENSG00000118194/ENSG00000148677	5
GO:0003013	circulatory system process	15/148	363/11396	0.0413223	3.18182	4.84591	7.39e-05	0.0143682	0.0128208	ENSG00000049540/ENSG00000086991/ENSG00000096696/ENSG00000100311/ENSG00000107796/ENSG00000113389/ENSG00000118194/ENSG00000130203/ENSG00000137331/ENSG00000144596/ENSG00000166863/ENSG00000175084/ENSG00000180914/ENSG00000197106/ENSG00000204217	15
GO:0042060	wound healing	13/148	284/11396	0.0457746	3.52465	4.94213	8.22e-05	0.0143682	0.0128208	ENSG00000096696/ENSG00000100311/ENSG00000103175/ENSG00000106799/ENSG00000110799/ENSG00000126218/ENSG00000130203/ENSG00000135919/ENSG00000138448/ENSG00000153208/ENSG00000158769/ENSG00000240583/ENSG00000261150	13
GO:0038065	collagen-activated signaling pathway	5/148	36/11396	0.138889	10.6944	6.68244	9.41e-05	0.0143682	0.0128208	ENSG00000102755/ENSG00000134871/ENSG00000137809/ENSG00000153208/ENSG00000187498	5
GO:0048729	tissue morphogenesis	16/148	415/11396	0.0385542	2.96867	4.68627	9.56e-05	0.0143682	0.0128208	ENSG00000041982/ENSG00000060718/ENSG00000075275/ENSG00000096696/ENSG00000105696/ENSG00000106799/ENSG00000107796/ENSG00000118194/ENSG00000128422/ENSG00000138448/ENSG00000146021/ENSG00000148677/ENSG00000163017/ENSG00000176928/ENSG00000187498/ENSG00000204217	16
GO:0007517	muscle organ development	12/148	249/11396	0.0481928	3.71084	4.96107	9.57e-05	0.0143682	0.0128208	ENSG00000049540/ENSG00000060718/ENSG00000096696/ENSG00000106799/ENSG00000112183/ENSG00000118194/ENSG00000137809/ENSG00000141052/ENSG00000148677/ENSG00000149591/ENSG00000149596/ENSG00000175084	12
GO:0045109	intermediate filament organization	4/148	21/11396	0.190476	14.6667	7.1903	0.000138	0.016675	0.0148792	ENSG00000096696/ENSG00000128422/ENSG00000175084/ENSG00000261150	4
GO:0045104	intermediate filament cytoskeleton organization	5/148	39/11396	0.128205	9.87179	6.36594	0.000139	0.016675	0.0148792	ENSG00000096696/ENSG00000111057/ENSG00000128422/ENSG00000175084/ENSG00000261150	5
GO:0006939	smooth muscle contraction	6/148	62/11396	0.0967742	7.45161	5.84283	0.000146	0.016675	0.0148792	ENSG00000107796/ENSG00000130176/ENSG00000133392/ENSG00000141052/ENSG00000144596/ENSG00000180914	6
GO:0008015	blood circulation	13/148	301/11396	0.0431894	3.32558	4.69031	0.000147	0.016675	0.0148792	ENSG00000049540/ENSG00000096696/ENSG00000100311/ENSG00000107796/ENSG00000113389/ENSG00000118194/ENSG00000130203/ENSG00000137331/ENSG00000144596/ENSG00000166863/ENSG00000175084/ENSG00000180914/ENSG00000204217	13
GO:0045103	intermediate filament-based process	5/148	40/11396	0.125	9.625	6.26797	0.000158	0.016675	0.0148792	ENSG00000096696/ENSG00000111057/ENSG00000128422/ENSG00000175084/ENSG00000261150	5
GO:0060415	muscle tissue morphogenesis	5/148	40/11396	0.125	9.625	6.26797	0.000158	0.016675	0.0148792	ENSG00000060718/ENSG00000096696/ENSG00000106799/ENSG00000118194/ENSG00000148677	5
GO:0050878	regulation of body fluid levels	11/148	225/11396	0.0488889	3.76444	4.80401	0.000166	0.016675	0.0148792	ENSG00000100311/ENSG00000110799/ENSG00000113389/ENSG00000126218/ENSG00000130203/ENSG00000135919/ENSG00000153208/ENSG00000157570/ENSG00000158769/ENSG00000180914/ENSG00000240583	11
GO:0070723	response to cholesterol	4/148	22/11396	0.181818	14	7.00081	0.000167	0.016675	0.0148792	ENSG00000106799/ENSG00000112293/ENSG00000163083/ENSG00000163328	4
GO:0061045	negative regulation of wound healing	5/148	41/11396	0.121951	9.39024	6.17338	0.000178	0.017046	0.0152103	ENSG00000100311/ENSG00000103175/ENSG00000130203/ENSG00000135919/ENSG00000261150	5
GO:0003012	muscle system process	12/148	267/11396	0.0449438	3.46067	4.66694	0.000184	0.017046	0.0152103	ENSG00000071282/ENSG00000096696/ENSG00000107796/ENSG00000118194/ENSG00000122786/ENSG00000130176/ENSG00000133392/ENSG00000141052/ENSG00000144596/ENSG00000175084/ENSG00000180914/ENSG00000198467	12
GO:0002062	chondrocyte differentiation	7/148	93/11396	0.0752688	5.7957	5.32656	0.000202	0.0179385	0.0160066	ENSG00000060718/ENSG00000106799/ENSG00000112293/ENSG00000118523/ENSG00000143816/ENSG00000170891/ENSG00000204217	7
GO:0070372	regulation of ERK1 and ERK2 cascade	9/148	160/11396	0.05625	4.33125	4.86756	0.000235	0.0201449	0.0179754	ENSG00000086991/ENSG00000100311/ENSG00000107796/ENSG00000117228/ENSG00000118523/ENSG00000122694/ENSG00000130203/ENSG00000164619/ENSG00000172575	9
GO:1901342	regulation of vasculature development	10/148	197/11396	0.0507614	3.90863	4.7237	0.000244	0.0201449	0.0179754	ENSG00000102755/ENSG00000106799/ENSG00000122707/ENSG00000134871/ENSG00000148848/ENSG00000157570/ENSG00000164619/ENSG00000169242/ENSG00000169429/ENSG00000240583	10
GO:0048644	muscle organ morphogenesis	5/148	45/11396	0.111111	8.55556	5.82513	0.000278	0.0201449	0.0179754	ENSG00000060718/ENSG00000096696/ENSG00000106799/ENSG00000118194/ENSG00000148677	5
GO:0070374	positive regulation of ERK1 and ERK2 cascade	7/148	98/11396	0.0714286	5.5	5.13186	0.000279	0.0201449	0.0179754	ENSG00000086991/ENSG00000100311/ENSG00000107796/ENSG00000118523/ENSG00000122694/ENSG00000130203/ENSG00000164619	7
GO:0036314	response to sterol	4/148	25/11396	0.16	12.32	6.49931	0.000279	0.0201449	0.0179754	ENSG00000106799/ENSG00000112293/ENSG00000163083/ENSG00000163328	4
GO:0048738	cardiac muscle tissue development	9/148	164/11396	0.054878	4.22561	4.77261	0.000282	0.0201449	0.0179754	ENSG00000060718/ENSG00000086991/ENSG00000096696/ENSG00000106799/ENSG00000118194/ENSG00000133392/ENSG00000141052/ENSG00000148677/ENSG00000149596	9
GO:0044057	regulation of system process	13/148	322/11396	0.0403727	3.1087	4.40291	0.000285	0.0201449	0.0179754	ENSG00000014257/ENSG00000071282/ENSG00000096696/ENSG00000100311/ENSG00000118194/ENSG00000130176/ENSG00000130203/ENSG00000141052/ENSG00000163083/ENSG00000175084/ENSG00000180914/ENSG00000204217/ENSG00000240583	13
GO:0090092	regulation of transmembrane receptor protein serine/threonine kinase signaling pathway	10/148	202/11396	0.0495049	3.81188	4.6252	0.000299	0.0205258	0.0183153	ENSG00000106799/ENSG00000128045/ENSG00000137507/ENSG00000138615/ENSG00000141052/ENSG00000144730/ENSG00000147883/ENSG00000163328/ENSG00000164619/ENSG00000204217	10
GO:0001502	cartilage condensation	3/148	11/11396	0.272727	21	7.6122	0.000328	0.0213093	0.0190144	ENSG00000060718/ENSG00000111341/ENSG00000118523	3
GO:0098743	cell aggregation	3/148	11/11396	0.272727	21	7.6122	0.000328	0.0213093	0.0190144	ENSG00000060718/ENSG00000111341/ENSG00000118523	3
GO:0055010	ventricular cardiac muscle tissue morphogenesis	4/148	27/11396	0.148148	11.4074	6.21032	0.00038	0.0240241	0.0214368	ENSG00000060718/ENSG00000096696/ENSG00000106799/ENSG00000118194	4
GO:0071560	cellular response to transforming growth factor beta stimulus	10/148	212/11396	0.0471698	3.63208	4.43729	0.000439	0.0270423	0.02413	ENSG00000106799/ENSG00000107796/ENSG00000128045/ENSG00000134871/ENSG00000137507/ENSG00000138615/ENSG00000141052/ENSG00000144730/ENSG00000147883/ENSG00000148677	10
GO:0141091	transforming growth factor beta receptor superfamily signaling pathway	11/148	254/11396	0.0433071	3.33465	4.31625	0.000471	0.0276969	0.0247141	ENSG00000106799/ENSG00000128045/ENSG00000137507/ENSG00000138615/ENSG00000141052/ENSG00000144730/ENSG00000147883/ENSG00000163083/ENSG00000163328/ENSG00000164619/ENSG00000204217	11
GO:0061448	connective tissue development	10/148	214/11396	0.046729	3.59813	4.40107	0.000473	0.0276969	0.0247141	ENSG00000060718/ENSG00000100311/ENSG00000106799/ENSG00000107796/ENSG00000111341/ENSG00000112293/ENSG00000118523/ENSG00000143816/ENSG00000170891/ENSG00000204217	10
GO:0060537	muscle tissue development	12/148	297/11396	0.040404	3.11111	4.22861	0.000487	0.0278657	0.0248647	ENSG00000049540/ENSG00000060718/ENSG00000086991/ENSG00000096696/ENSG00000106799/ENSG00000112183/ENSG00000118194/ENSG00000133392/ENSG00000141052/ENSG00000148677/ENSG00000149596/ENSG00000175183	12
GO:0010544	negative regulation of platelet activation	3/148	13/11396	0.230769	17.7692	6.93916	0.000558	0.0307358	0.0274257	ENSG00000100311/ENSG00000130203/ENSG00000135919	3
GO:0071559	response to transforming growth factor beta	10/148	219/11396	0.0456621	3.51598	4.31238	0.000566	0.0307358	0.0274257	ENSG00000106799/ENSG00000107796/ENSG00000128045/ENSG00000134871/ENSG00000137507/ENSG00000138615/ENSG00000141052/ENSG00000144730/ENSG00000147883/ENSG00000148677	10
GO:0010543	regulation of platelet activation	4/148	30/11396	0.133333	10.2667	5.82949	0.000576	0.0307358	0.0274257	ENSG00000100311/ENSG00000130203/ENSG00000135919/ENSG00000158769	4
GO:0007599	hemostasis	8/148	146/11396	0.0547945	4.21918	4.49051	0.000624	0.0325761	0.0290679	ENSG00000100311/ENSG00000110799/ENSG00000126218/ENSG00000130203/ENSG00000135919/ENSG00000153208/ENSG00000157570/ENSG00000158769	8
GO:0007507	heart development	15/148	446/11396	0.0336323	2.58969	3.92846	0.000681	0.0348255	0.031075	ENSG00000049540/ENSG00000060718/ENSG00000086991/ENSG00000096696/ENSG00000100311/ENSG00000106799/ENSG00000112183/ENSG00000118194/ENSG00000133392/ENSG00000141052/ENSG00000148677/ENSG00000149596/ENSG00000169242/ENSG00000180914/ENSG00000204217	15
GO:1903035	negative regulation of response to wounding	5/148	55/11396	0.0909091	7	5.11632	0.000712	0.0352714	0.0314729	ENSG00000100311/ENSG00000103175/ENSG00000130203/ENSG00000135919/ENSG00000261150	5
GO:0030168	platelet activation	6/148	83/11396	0.0722892	5.56627	4.78919	0.000719	0.0352714	0.0314729	ENSG00000100311/ENSG00000110799/ENSG00000130203/ENSG00000135919/ENSG00000153208/ENSG00000158769	6
GO:0007178	cell surface receptor protein serine/threonine kinase signaling pathway	11/148	269/11396	0.0408922	3.1487	4.09084	0.000759	0.0361101	0.0322213	ENSG00000106799/ENSG00000128045/ENSG00000137507/ENSG00000138615/ENSG00000141052/ENSG00000144730/ENSG00000147883/ENSG00000163083/ENSG00000163328/ENSG00000164619/ENSG00000204217	11
GO:0006029	proteoglycan metabolic process	6/148	84/11396	0.0714286	5.5	4.74824	0.000766	0.0361101	0.0322213	ENSG00000060718/ENSG00000103489/ENSG00000121578/ENSG00000170340/ENSG00000170891/ENSG00000204217	6
GO:0051216	cartilage development	8/148	152/11396	0.0526316	4.05263	4.34596	0.000813	0.0375562	0.0335116	ENSG00000060718/ENSG00000106799/ENSG00000111341/ENSG00000112293/ENSG00000118523/ENSG00000143816/ENSG00000170891/ENSG00000204217	8
GO:0038063	collagen-activated tyrosine kinase receptor signaling pathway	4/148	33/11396	0.121212	9.33333	5.49895	0.000834	0.0378074	0.0337357	ENSG00000102755/ENSG00000134871/ENSG00000153208/ENSG00000187498	4
GO:0045777	positive regulation of blood pressure	3/148	15/11396	0.2	15.4	6.4013	0.000871	0.0387557	0.0345819	ENSG00000144596/ENSG00000166863/ENSG00000180914	3
GO:0045765	regulation of angiogenesis	9/148	193/11396	0.0466321	3.59067	4.16365	0.000921	0.0402473	0.0359129	ENSG00000102755/ENSG00000122707/ENSG00000134871/ENSG00000148848/ENSG00000157570/ENSG00000164619/ENSG00000169242/ENSG00000169429/ENSG00000240583	9
GO:0048662	negative regulation of smooth muscle cell proliferation	4/148	35/11396	0.114286	8.8	5.30116	0.00104576	0.0439887	0.0392514	ENSG00000130176/ENSG00000130203/ENSG00000141052/ENSG00000204217	4
GO:0014706	striated muscle tissue development	11/148	280/11396	0.0392857	3.025	3.93532	0.00105356	0.0439887	0.0392514	ENSG00000049540/ENSG00000060718/ENSG00000086991/ENSG00000096696/ENSG00000106799/ENSG00000112183/ENSG00000118194/ENSG00000133392/ENSG00000141052/ENSG00000148677/ENSG00000149596	11
GO:0071397	cellular response to cholesterol	3/148	16/11396	0.1875	14.4375	6.16961	0.00106173	0.0439887	0.0392514	ENSG00000112293/ENSG00000163083/ENSG00000163328	3
GO:0003231	cardiac ventricle development	6/148	91/11396	0.0659341	5.07692	4.47887	0.00116692	0.0475271	0.0424087	ENSG00000060718/ENSG00000096696/ENSG00000106799/ENSG00000118194/ENSG00000141052/ENSG00000204217	6
GO:0008285	negative regulation of cell population proliferation	15/148	473/11396	0.0317125	2.44186	3.67395	0.00123506	0.0494642	0.0441372	ENSG00000086991/ENSG00000102755/ENSG00000106799/ENSG00000112293/ENSG00000130176/ENSG00000130203/ENSG00000134259/ENSG00000135919/ENSG00000137507/ENSG00000141052/ENSG00000143816/ENSG00000147883/ENSG00000169429/ENSG00000204217/ENSG00000261150	15
GO:0019098	reproductive behavior	3/148	17/11396	0.176471	13.5882	5.95782	0.00127703	0.0501673	0.0447646	ENSG00000130751/ENSG00000135919/ENSG00000180914	3
GO:0030166	proteoglycan biosynthetic process	5/148	63/11396	0.0793651	6.11111	4.6662	0.00132463	0.0501673	0.0447646	ENSG00000103489/ENSG00000121578/ENSG00000170340/ENSG00000170891/ENSG00000204217	5
GO:0009101	glycoprotein biosynthetic process	10/148	245/11396	0.0408163	3.14286	3.88928	0.00133613	0.0501673	0.0447646	ENSG00000103489/ENSG00000110328/ENSG00000117069/ENSG00000121578/ENSG00000132329/ENSG00000164574/ENSG00000170340/ENSG00000170891/ENSG00000176928/ENSG00000204217	10
GO:0072001	renal system development	10/148	245/11396	0.0408163	3.14286	3.88928	0.00133613	0.0501673	0.0447646	ENSG00000100311/ENSG00000105696/ENSG00000106799/ENSG00000107796/ENSG00000141052/ENSG00000146021/ENSG00000164619/ENSG00000176928/ENSG00000187498/ENSG00000240583	10
GO:0042692	muscle cell differentiation	11/148	292/11396	0.0376712	2.90068	3.77409	0.00147652	0.0545858	0.0487072	ENSG00000086991/ENSG00000100311/ENSG00000105088/ENSG00000112183/ENSG00000118194/ENSG00000133392/ENSG00000141052/ENSG00000148677/ENSG00000148848/ENSG00000175183/ENSG00000204217	11
GO:0050806	positive regulation of synaptic transmission	6/148	97/11396	0.0618557	4.76289	4.26911	0.00162353	0.0591113	0.0527454	ENSG00000130203/ENSG00000135919/ENSG00000158258/ENSG00000173227/ENSG00000179841/ENSG00000180914	6
GO:0003229	ventricular cardiac muscle tissue development	4/148	40/11396	0.1	7.7	4.86903	0.00173592	0.06226	0.055555	ENSG00000060718/ENSG00000096696/ENSG00000106799/ENSG00000118194	4
GO:0036315	cellular response to sterol	3/148	19/11396	0.157895	12.1579	5.58336	0.00178549	0.0627731	0.0560128	ENSG00000112293/ENSG00000163083/ENSG00000163328	3
GO:0048660	regulation of smooth muscle cell proliferation	6/148	99/11396	0.0606061	4.66667	4.20298	0.00180247	0.0627731	0.0560128	ENSG00000049540/ENSG00000100311/ENSG00000130176/ENSG00000130203/ENSG00000141052/ENSG00000204217	6
GO:0009100	glycoprotein metabolic process	11/148	301/11396	0.0365448	2.81395	3.65844	0.0018779	0.0635593	0.0567143	ENSG00000060718/ENSG00000103489/ENSG00000110328/ENSG00000117069/ENSG00000121578/ENSG00000132329/ENSG00000164574/ENSG00000170340/ENSG00000170891/ENSG00000176928/ENSG00000204217	11
GO:0003208	cardiac ventricle morphogenesis	4/148	41/11396	0.097561	7.5122	4.79155	0.0019044	0.0635593	0.0567143	ENSG00000060718/ENSG00000096696/ENSG00000106799/ENSG00000118194	4
GO:0035791	platelet-derived growth factor receptor-beta signaling pathway	4/148	41/11396	0.097561	7.5122	4.79155	0.0019044	0.0635593	0.0567143	ENSG00000100311/ENSG00000102755/ENSG00000141052/ENSG00000153208	4
GO:0000165	MAPK cascade	15/148	495/11396	0.030303	2.33333	3.47903	0.00193186	0.0635925	0.0567439	ENSG00000086991/ENSG00000100311/ENSG00000102755/ENSG00000107796/ENSG00000117228/ENSG00000118523/ENSG00000122694/ENSG00000130203/ENSG00000138448/ENSG00000164619/ENSG00000165617/ENSG00000169242/ENSG00000172575/ENSG00000180914/ENSG00000213626	15
GO:0048659	smooth muscle cell proliferation	6/148	102/11396	0.0588235	4.52941	4.10704	0.00209846	0.0681434	0.0608047	ENSG00000049540/ENSG00000100311/ENSG00000130176/ENSG00000130203/ENSG00000141052/ENSG00000204217	6
GO:2000243	positive regulation of reproductive process	4/148	43/11396	0.0930233	7.16279	4.64415	0.0022747	0.0728812	0.0650323	ENSG00000106003/ENSG00000163083/ENSG00000166863/ENSG00000180914	4
GO:0043408	regulation of MAPK cascade	13/148	407/11396	0.031941	2.45946	3.43922	0.00245759	0.0769434	0.068657	ENSG00000086991/ENSG00000100311/ENSG00000102755/ENSG00000107796/ENSG00000117228/ENSG00000118523/ENSG00000122694/ENSG00000130203/ENSG00000164619/ENSG00000165617/ENSG00000169242/ENSG00000172575/ENSG00000213626	13
GO:0030239	myofibril assembly	4/148	44/11396	0.0909091	7	4.57395	0.00247723	0.0769434	0.068657	ENSG00000118194/ENSG00000133392/ENSG00000148677/ENSG00000175183	4
GO:0007596	blood coagulation	7/148	142/11396	0.0492958	3.79577	3.84542	0.00249754	0.0769434	0.068657	ENSG00000100311/ENSG00000110799/ENSG00000126218/ENSG00000130203/ENSG00000135919/ENSG00000153208/ENSG00000158769	7
GO:0050817	coagulation	7/148	143/11396	0.048951	3.76923	3.82246	0.00259812	0.0790288	0.0705179	ENSG00000100311/ENSG00000110799/ENSG00000126218/ENSG00000130203/ENSG00000135919/ENSG00000153208/ENSG00000158769	7
GO:0003007	heart morphogenesis	8/148	183/11396	0.0437158	3.36612	3.70128	0.00264759	0.079527	0.0709624	ENSG00000049540/ENSG00000060718/ENSG00000096696/ENSG00000106799/ENSG00000118194/ENSG00000148677/ENSG00000169242/ENSG00000204217	8
GO:0006023	aminoglycan biosynthetic process	4/148	45/11396	0.0888889	6.84444	4.50591	0.00269183	0.0798576	0.0712574	ENSG00000100311/ENSG00000103489/ENSG00000170340/ENSG00000170891	4
GO:0009612	response to mechanical stimulus	7/148	145/11396	0.0482759	3.71724	3.77717	0.00280861	0.082306	0.0734421	ENSG00000041982/ENSG00000060718/ENSG00000135919/ENSG00000148677/ENSG00000158769/ENSG00000176171/ENSG00000240583	7
GO:0043410	positive regulation of MAPK cascade	10/148	274/11396	0.0364963	2.81022	3.47909	0.00303493	0.0862514	0.0769626	ENSG00000086991/ENSG00000100311/ENSG00000102755/ENSG00000107796/ENSG00000118523/ENSG00000122694/ENSG00000130203/ENSG00000164619/ENSG00000169242/ENSG00000172575	10
GO:0072012	glomerulus vasculature development	3/148	23/11396	0.130435	10.0435	4.9798	0.00314168	0.0862514	0.0769626	ENSG00000100311/ENSG00000107796/ENSG00000240583	3
GO:0030324	lung development	7/148	148/11396	0.0472973	3.64189	3.71072	0.00314862	0.0862514	0.0769626	ENSG00000041982/ENSG00000075275/ENSG00000087116/ENSG00000103196/ENSG00000118523/ENSG00000141052/ENSG00000204217	7
GO:2000147	positive regulation of cell motility	13/148	419/11396	0.0310263	2.38902	3.32296	0.00315687	0.0862514	0.0769626	ENSG00000100311/ENSG00000102755/ENSG00000106799/ENSG00000107796/ENSG00000112293/ENSG00000122694/ENSG00000126218/ENSG00000138448/ENSG00000166863/ENSG00000169429/ENSG00000172403/ENSG00000204217/ENSG00000240583	13
GO:0003073	regulation of systemic arterial blood pressure	4/148	47/11396	0.0851064	6.55319	4.37586	0.0031586	0.0862514	0.0769626	ENSG00000100311/ENSG00000137331/ENSG00000180914/ENSG00000204217	4
GO:0042310	vasoconstriction	4/148	47/11396	0.0851064	6.55319	4.37586	0.0031586	0.0862514	0.0769626	ENSG00000107796/ENSG00000144596/ENSG00000180914/ENSG00000204217	4
GO:1904018	positive regulation of vasculature development	6/148	112/11396	0.0535714	4.125	3.81222	0.00335498	0.0905719	0.0808179	ENSG00000102755/ENSG00000106799/ENSG00000148848/ENSG00000164619/ENSG00000169429/ENSG00000240583	6
GO:0033002	muscle cell proliferation	7/148	150/11396	0.0466667	3.59333	3.66737	0.00339221	0.0905719	0.0808179	ENSG00000049540/ENSG00000100311/ENSG00000106799/ENSG00000130176/ENSG00000130203/ENSG00000141052/ENSG00000204217	7
GO:0030323	respiratory tube development	7/148	152/11396	0.0460526	3.54605	3.62476	0.00364993	0.0956484	0.0853476	ENSG00000041982/ENSG00000075275/ENSG00000087116/ENSG00000103196/ENSG00000118523/ENSG00000141052/ENSG00000204217	7
GO:0001935	endothelial cell proliferation	6/148	114/11396	0.0526316	4.05263	3.75737	0.00366194	0.0956484	0.0853476	ENSG00000100311/ENSG00000102755/ENSG00000106799/ENSG00000130203/ENSG00000164619/ENSG00000204217	6
GO:0040017	positive regulation of locomotion	13/148	428/11396	0.0303738	2.33879	3.23832	0.0037817	0.0971464	0.0866843	ENSG00000100311/ENSG00000102755/ENSG00000106799/ENSG00000107796/ENSG00000112293/ENSG00000122694/ENSG00000126218/ENSG00000138448/ENSG00000166863/ENSG00000169429/ENSG00000172403/ENSG00000204217/ENSG00000240583	13
GO:0090130	tissue migration	5/148	80/11396	0.0625	4.8125	3.92517	0.00380015	0.0971464	0.0866843	ENSG00000107796/ENSG00000122694/ENSG00000163017/ENSG00000204217/ENSG00000261150	5
GO:0061437	renal system vasculature development	3/148	25/11396	0.12	9.24	4.73095	0.00400352	0.0993059	0.0886112	ENSG00000100311/ENSG00000107796/ENSG00000240583	3
GO:0061440	kidney vasculature development	3/148	25/11396	0.12	9.24	4.73095	0.00400352	0.0993059	0.0886112	ENSG00000100311/ENSG00000107796/ENSG00000240583	3
GO:0061041	regulation of wound healing	5/148	81/11396	0.0617284	4.75309	3.88825	0.0040086	0.0993059	0.0886112	ENSG00000100311/ENSG00000103175/ENSG00000130203/ENSG00000135919/ENSG00000261150	5
GO:0090101	negative regulation of transmembrane receptor protein serine/threonine kinase signaling pathway	6/148	117/11396	0.0512821	3.94872	3.6774	0.00416092	0.102027	0.0910396	ENSG00000128045/ENSG00000137507/ENSG00000138615/ENSG00000144730/ENSG00000163328/ENSG00000164619	6
GO:0060390	regulation of SMAD protein signal transduction	4/148	52/11396	0.0769231	5.92308	4.08137	0.00456058	0.110698	0.0987761	ENSG00000106799/ENSG00000138615/ENSG00000164619/ENSG00000204217	4
GO:0090100	positive regulation of transmembrane receptor protein serine/threonine kinase signaling pathway	5/148	84/11396	0.0595238	4.58333	3.78101	0.00468298	0.112025	0.099961	ENSG00000106799/ENSG00000141052/ENSG00000147883/ENSG00000164619/ENSG00000204217	5
GO:0017015	regulation of transforming growth factor beta receptor signaling pathway	6/148	120/11396	0.05	3.85	3.60005	0.00470852	0.112025	0.099961	ENSG00000128045/ENSG00000137507/ENSG00000138615/ENSG00000141052/ENSG00000144730/ENSG00000147883	6
GO:1903844	regulation of cellular response to transforming growth factor beta stimulus	6/148	121/11396	0.0495868	3.81818	3.57482	0.00490233	0.115493	0.103055	ENSG00000128045/ENSG00000137507/ENSG00000138615/ENSG00000141052/ENSG00000144730/ENSG00000147883	6
GO:0003206	cardiac chamber morphogenesis	5/148	86/11396	0.0581395	4.47674	3.71228	0.0051751	0.118578	0.105808	ENSG00000060718/ENSG00000096696/ENSG00000106799/ENSG00000118194/ENSG00000204217	5
GO:0051057	positive regulation of small GTPase mediated signal transduction	4/148	54/11396	0.0740741	5.7037	3.97413	0.00522226	0.118578	0.105808	ENSG00000134259/ENSG00000138448/ENSG00000158769/ENSG00000172575	4
GO:0035150	regulation of tube size	5/148	87/11396	0.0574713	4.42529	3.6787	0.00543441	0.118578	0.105808	ENSG00000107796/ENSG00000130203/ENSG00000144596/ENSG00000180914/ENSG00000204217	5
GO:0035296	regulation of tube diameter	5/148	87/11396	0.0574713	4.42529	3.6787	0.00543441	0.118578	0.105808	ENSG00000107796/ENSG00000130203/ENSG00000144596/ENSG00000180914/ENSG00000204217	5
GO:0097746	blood vessel diameter maintenance	5/148	87/11396	0.0574713	4.42529	3.6787	0.00543441	0.118578	0.105808	ENSG00000107796/ENSG00000130203/ENSG00000144596/ENSG00000180914/ENSG00000204217	5
GO:0050866	negative regulation of cell activation	6/148	124/11396	0.0483871	3.72581	3.50071	0.00551903	0.118578	0.105808	ENSG00000076641/ENSG00000100311/ENSG00000130203/ENSG00000135919/ENSG00000137507/ENSG00000153208	6
GO:0016266	O-glycan processing	3/148	28/11396	0.107143	8.25	4.40581	0.00554284	0.118578	0.105808	ENSG00000164574/ENSG00000170340/ENSG00000176928	3
GO:0030195	negative regulation of blood coagulation	3/148	28/11396	0.107143	8.25	4.40581	0.00554284	0.118578	0.105808	ENSG00000100311/ENSG00000130203/ENSG00000135919	3
GO:1900047	negative regulation of hemostasis	3/148	28/11396	0.107143	8.25	4.40581	0.00554284	0.118578	0.105808	ENSG00000100311/ENSG00000130203/ENSG00000135919	3
GO:0061035	regulation of cartilage development	4/148	55/11396	0.0727273	5.6	3.92251	0.00557597	0.118578	0.105808	ENSG00000106799/ENSG00000118523/ENSG00000143816/ENSG00000204217	4
GO:0051146	striated muscle cell differentiation	8/148	207/11396	0.0386473	2.97585	3.29073	0.00557607	0.118578	0.105808	ENSG00000086991/ENSG00000112183/ENSG00000118194/ENSG00000133392/ENSG00000141052/ENSG00000148677/ENSG00000148848/ENSG00000175183	8
GO:0003205	cardiac chamber development	6/148	125/11396	0.048	3.696	3.47651	0.00573668	0.120923	0.1079	ENSG00000060718/ENSG00000096696/ENSG00000106799/ENSG00000118194/ENSG00000141052/ENSG00000204217	6
GO:0071900	regulation of protein serine/threonine kinase activity	7/148	166/11396	0.0421687	3.24699	3.34515	0.00589405	0.12316	0.109896	ENSG00000100311/ENSG00000102755/ENSG00000130203/ENSG00000141052/ENSG00000147883/ENSG00000172403/ENSG00000172575	7
GO:0060291	long-term synaptic potentiation	4/148	56/11396	0.0714286	5.5	3.87213	0.00594535	0.123161	0.109897	ENSG00000130203/ENSG00000135919/ENSG00000173227/ENSG00000179841	4
GO:0001937	negative regulation of endothelial cell proliferation	3/148	29/11396	0.103448	7.96552	4.30804	0.00612425	0.125783	0.112237	ENSG00000102755/ENSG00000106799/ENSG00000130203	3
GO:0051701	biological process involved in interaction with host	6/148	127/11396	0.0472441	3.6378	3.42887	0.00619072	0.12607	0.112493	ENSG00000133026/ENSG00000138448/ENSG00000143217/ENSG00000158769/ENSG00000163083/ENSG00000169429	6
GO:0071260	cellular response to mechanical stimulus	4/148	57/11396	0.0701754	5.40351	3.82296	0.00633068	0.126772	0.113119	ENSG00000148677/ENSG00000158769/ENSG00000176171/ENSG00000240583	4
GO:0071496	cellular response to external stimulus	4/148	57/11396	0.0701754	5.40351	3.82296	0.00633068	0.126772	0.113119	ENSG00000148677/ENSG00000158769/ENSG00000176171/ENSG00000240583	4
GO:0043491	phosphatidylinositol 3-kinase/protein kinase B signal transduction	8/148	212/11396	0.0377358	2.90566	3.21266	0.00641596	0.127418	0.113696	ENSG00000086991/ENSG00000100311/ENSG00000102755/ENSG00000106799/ENSG00000135919/ENSG00000153208/ENSG00000166924/ENSG00000172575	8
GO:0060541	respiratory system development	7/148	169/11396	0.0414201	3.18935	3.2891	0.00648594	0.127544	0.113808	ENSG00000041982/ENSG00000075275/ENSG00000087116/ENSG00000103196/ENSG00000118523/ENSG00000141052/ENSG00000204217	7
GO:0031589	cell-substrate adhesion	9/148	259/11396	0.034749	2.67568	3.129	0.00664939	0.127544	0.113808	ENSG00000091986/ENSG00000100311/ENSG00000110799/ENSG00000117228/ENSG00000118523/ENSG00000137809/ENSG00000138448/ENSG00000153208/ENSG00000169242	9
GO:0051017	actin filament bundle assembly	6/148	129/11396	0.0465116	3.5814	3.38217	0.00667042	0.127544	0.113808	ENSG00000049540/ENSG00000106799/ENSG00000118523/ENSG00000122786/ENSG00000158769/ENSG00000172403	6
GO:0045214	sarcomere organization	3/148	30/11396	0.1	7.7	4.21485	0.00674077	0.127544	0.113808	ENSG00000118194/ENSG00000148677/ENSG00000175183	3
GO:0050819	negative regulation of coagulation	3/148	30/11396	0.1	7.7	4.21485	0.00674077	0.127544	0.113808	ENSG00000100311/ENSG00000130203/ENSG00000135919	3
GO:0051150	regulation of smooth muscle cell differentiation	3/148	30/11396	0.1	7.7	4.21485	0.00674077	0.127544	0.113808	ENSG00000100311/ENSG00000105088/ENSG00000141052	3
GO:0030335	positive regulation of cell migration	12/148	408/11396	0.0294118	2.26471	2.98408	0.00686065	0.128615	0.114764	ENSG00000100311/ENSG00000102755/ENSG00000106799/ENSG00000107796/ENSG00000112293/ENSG00000122694/ENSG00000126218/ENSG00000138448/ENSG00000169429/ENSG00000172403/ENSG00000204217/ENSG00000240583	12
GO:0007179	transforming growth factor beta receptor signaling pathway	7/148	171/11396	0.0409357	3.15205	3.25242	0.00690445	0.128615	0.114764	ENSG00000106799/ENSG00000128045/ENSG00000137507/ENSG00000138615/ENSG00000141052/ENSG00000144730/ENSG00000147883	7
GO:0001562	response to protozoan	2/148	10/11396	0.2	15.4	5.22549	0.00704083	0.129154	0.115244	ENSG00000117228/ENSG00000137331	2
GO:0072224	metanephric glomerulus development	2/148	10/11396	0.2	15.4	5.22549	0.00704083	0.129154	0.115244	ENSG00000100311/ENSG00000240583	2
GO:0030199	collagen fibril organization	4/148	59/11396	0.0677966	5.22034	3.72799	0.00715034	0.129664	0.1157	ENSG00000060718/ENSG00000087116/ENSG00000106799/ENSG00000152952	4
GO:0061572	actin filament bundle organization	6/148	131/11396	0.0458015	3.52672	3.33639	0.00717658	0.129664	0.1157	ENSG00000049540/ENSG00000106799/ENSG00000118523/ENSG00000122786/ENSG00000158769/ENSG00000172403	6
GO:0007186	G protein-coupled receptor signaling pathway	11/148	360/11396	0.0305556	2.35278	2.99173	0.00724618	0.129945	0.11595	ENSG00000014257/ENSG00000075275/ENSG00000105290/ENSG00000113389/ENSG00000130203/ENSG00000132329/ENSG00000143248/ENSG00000166863/ENSG00000169429/ENSG00000179841/ENSG00000180914	11
GO:0006937	regulation of muscle contraction	5/148	94/11396	0.0531915	4.09574	3.45702	0.00751243	0.133721	0.11932	ENSG00000096696/ENSG00000118194/ENSG00000130176/ENSG00000141052/ENSG00000180914	5
GO:0045833	negative regulation of lipid metabolic process	4/148	60/11396	0.0666667	5.13333	3.68211	0.00758524	0.134024	0.119591	ENSG00000100311/ENSG00000112293/ENSG00000130203/ENSG00000151468	4
GO:0008277	regulation of G protein-coupled receptor signaling pathway	5/148	96/11396	0.0520833	4.01042	3.39761	0.00819544	0.142708	0.127339	ENSG00000014257/ENSG00000105290/ENSG00000132329/ENSG00000143248/ENSG00000169429	5
GO:0050680	negative regulation of epithelial cell proliferation	5/148	96/11396	0.0520833	4.01042	3.39761	0.00819544	0.142708	0.127339	ENSG00000102755/ENSG00000106799/ENSG00000130203/ENSG00000147883/ENSG00000261150	5
GO:0006486	protein glycosylation	7/148	178/11396	0.0393258	3.02809	3.12817	0.00852849	0.14506	0.129438	ENSG00000110328/ENSG00000117069/ENSG00000121578/ENSG00000132329/ENSG00000164574/ENSG00000170340/ENSG00000176928	7
GO:0043413	macromolecule glycosylation	7/148	178/11396	0.0393258	3.02809	3.12817	0.00852849	0.14506	0.129438	ENSG00000110328/ENSG00000117069/ENSG00000121578/ENSG00000132329/ENSG00000164574/ENSG00000170340/ENSG00000176928	7
GO:0061000	negative regulation of dendritic spine development	2/148	11/11396	0.181818	14	4.94793	0.00853255	0.14506	0.129438	ENSG00000130203/ENSG00000169242	2
GO:0003176	aortic valve development	3/148	33/11396	0.0909091	7	3.95924	0.00880584	0.14506	0.129438	ENSG00000049540/ENSG00000169242/ENSG00000204217	3
GO:0006940	regulation of smooth muscle contraction	3/148	33/11396	0.0909091	7	3.95924	0.00880584	0.14506	0.129438	ENSG00000130176/ENSG00000141052/ENSG00000180914	3
GO:0060391	positive regulation of SMAD protein signal transduction	3/148	33/11396	0.0909091	7	3.95924	0.00880584	0.14506	0.129438	ENSG00000106799/ENSG00000164619/ENSG00000204217	3
GO:0001501	skeletal system development	11/148	370/11396	0.0297297	2.28919	2.89174	0.00881348	0.14506	0.129438	ENSG00000060718/ENSG00000103489/ENSG00000106799/ENSG00000111341/ENSG00000112293/ENSG00000113389/ENSG00000118523/ENSG00000140511/ENSG00000143816/ENSG00000170891/ENSG00000204217	11
GO:0007423	sensory organ development	11/148	370/11396	0.0297297	2.28919	2.89174	0.00881348	0.14506	0.129438	ENSG00000060718/ENSG00000102755/ENSG00000106799/ENSG00000143816/ENSG00000153208/ENSG00000164619/ENSG00000170891/ENSG00000182541/ENSG00000187498/ENSG00000204217/ENSG00000240583	11
GO:0044409	symbiont entry into host	5/148	98/11396	0.0510204	3.92857	3.33978	0.00892043	0.145822	0.130117	ENSG00000133026/ENSG00000138448/ENSG00000143217/ENSG00000158769/ENSG00000169429	5
GO:0030900	forebrain development	9/148	273/11396	0.032967	2.53846	2.95126	0.00924076	0.14997	0.133819	ENSG00000105290/ENSG00000112139/ENSG00000137285/ENSG00000150764/ENSG00000163083/ENSG00000170390/ENSG00000176171/ENSG00000180914/ENSG00000240583	9
GO:0002040	sprouting angiogenesis	5/148	99/11396	0.0505051	3.88889	3.31144	0.00929904	0.14997	0.133819	ENSG00000102755/ENSG00000112293/ENSG00000122707/ENSG00000157570/ENSG00000164619	5
GO:0051896	regulation of phosphatidylinositol 3-kinase/protein kinase B signal transduction	7/148	183/11396	0.0382514	2.94536	3.04308	0.00984972	0.154406	0.137778	ENSG00000086991/ENSG00000100311/ENSG00000102755/ENSG00000106799/ENSG00000135919/ENSG00000153208/ENSG00000172575	7
GO:0003174	mitral valve development	2/148	12/11396	0.166667	12.8333	4.70436	0.0101524	0.154406	0.137778	ENSG00000169242/ENSG00000204217	2
GO:0003183	mitral valve morphogenesis	2/148	12/11396	0.166667	12.8333	4.70436	0.0101524	0.154406	0.137778	ENSG00000169242/ENSG00000204217	2
GO:0007617	mating behavior	2/148	12/11396	0.166667	12.8333	4.70436	0.0101524	0.154406	0.137778	ENSG00000135919/ENSG00000180914	2
GO:0018146	keratan sulfate proteoglycan biosynthetic process	2/148	12/11396	0.166667	12.8333	4.70436	0.0101524	0.154406	0.137778	ENSG00000121578/ENSG00000170340	2
GO:0051044	positive regulation of membrane protein ectodomain proteolysis	2/148	12/11396	0.166667	12.8333	4.70436	0.0101524	0.154406	0.137778	ENSG00000112293/ENSG00000130203	2
GO:0061098	positive regulation of protein tyrosine kinase activity	2/148	12/11396	0.166667	12.8333	4.70436	0.0101524	0.154406	0.137778	ENSG00000086991/ENSG00000169242	2
GO:0072109	glomerular mesangium development	2/148	12/11396	0.166667	12.8333	4.70436	0.0101524	0.154406	0.137778	ENSG00000100311/ENSG00000107796	2
GO:1900221	regulation of amyloid-beta clearance	2/148	12/11396	0.166667	12.8333	4.70436	0.0101524	0.154406	0.137778	ENSG00000130203/ENSG00000141052	2
GO:0032924	activin receptor signaling pathway	3/148	35/11396	0.0857143	6.6	3.80596	0.0103664	0.156669	0.139797	ENSG00000106799/ENSG00000163083/ENSG00000204217	3
GO:0071774	response to fibroblast growth factor	5/148	102/11396	0.0490196	3.77451	3.22859	0.0105012	0.157714	0.140729	ENSG00000041982/ENSG00000102755/ENSG00000118523/ENSG00000153208/ENSG00000169429	5
GO:0044403	biological process involved in symbiotic interaction	6/148	143/11396	0.041958	3.23077	3.07921	0.0108136	0.161398	0.144017	ENSG00000133026/ENSG00000138448/ENSG00000143217/ENSG00000158769/ENSG00000163083/ENSG00000169429	6
GO:0035592	establishment of protein localization to extracellular region	8/148	233/11396	0.0343348	2.64378	2.90791	0.0110298	0.161976	0.144532	ENSG00000105088/ENSG00000112293/ENSG00000130203/ENSG00000133026/ENSG00000137507/ENSG00000148677/ENSG00000163083/ENSG00000175906	8
GO:0006022	aminoglycan metabolic process	4/148	67/11396	0.0597015	4.59701	3.38715	0.011122	0.161976	0.144532	ENSG00000100311/ENSG00000103489/ENSG00000170340/ENSG00000170891	4
GO:0060395	SMAD protein signal transduction	4/148	67/11396	0.0597015	4.59701	3.38715	0.011122	0.161976	0.144532	ENSG00000106799/ENSG00000138615/ENSG00000164619/ENSG00000204217	4
GO:0071347	cellular response to interleukin-1	4/148	67/11396	0.0597015	4.59701	3.38715	0.011122	0.161976	0.144532	ENSG00000117228/ENSG00000148677/ENSG00000163083/ENSG00000169429	4
GO:1905314	semi-lunar valve development	3/148	36/11396	0.0833333	6.41667	3.73374	0.0112029	0.162172	0.144707	ENSG00000049540/ENSG00000169242/ENSG00000204217	3
GO:0045859	regulation of protein kinase activity	9/148	283/11396	0.0318021	2.44876	2.83091	0.0115161	0.162432	0.144939	ENSG00000086991/ENSG00000100311/ENSG00000102755/ENSG00000130203/ENSG00000141052/ENSG00000147883/ENSG00000169242/ENSG00000172403/ENSG00000172575	9
GO:0043010	camera-type eye development	8/148	235/11396	0.0340426	2.62128	2.88065	0.0115713	0.162432	0.144939	ENSG00000102755/ENSG00000106799/ENSG00000143816/ENSG00000153208/ENSG00000182541/ENSG00000187498/ENSG00000204217/ENSG00000240583	8
GO:0060485	mesenchyme development	8/148	235/11396	0.0340426	2.62128	2.88065	0.0115713	0.162432	0.144939	ENSG00000106799/ENSG00000107796/ENSG00000112183/ENSG00000122694/ENSG00000144730/ENSG00000163017/ENSG00000169242/ENSG00000204217	8
GO:0003014	renal system process	4/148	68/11396	0.0588235	4.52941	3.34835	0.0117005	0.162432	0.144939	ENSG00000100311/ENSG00000113389/ENSG00000146021/ENSG00000240583	4
GO:0071692	protein localization to extracellular region	8/148	236/11396	0.0338983	2.61017	2.86712	0.0118494	0.162432	0.144939	ENSG00000105088/ENSG00000112293/ENSG00000130203/ENSG00000133026/ENSG00000137507/ENSG00000148677/ENSG00000163083/ENSG00000175906	8
GO:0090257	regulation of muscle system process	6/148	146/11396	0.0410959	3.16438	3.01915	0.011896	0.162432	0.144939	ENSG00000071282/ENSG00000096696/ENSG00000118194/ENSG00000130176/ENSG00000141052/ENSG00000180914	6
GO:0010763	positive regulation of fibroblast migration	2/148	13/11396	0.153846	11.8462	4.48817	0.0118968	0.162432	0.144939	ENSG00000107796/ENSG00000240583	2
GO:0019934	cGMP-mediated signaling	2/148	13/11396	0.153846	11.8462	4.48817	0.0118968	0.162432	0.144939	ENSG00000130203/ENSG00000240583	2
GO:0046579	positive regulation of Ras protein signal transduction	2/148	13/11396	0.153846	11.8462	4.48817	0.0118968	0.162432	0.144939	ENSG00000134259/ENSG00000172575	2
GO:1904862	inhibitory synapse assembly	2/148	13/11396	0.153846	11.8462	4.48817	0.0118968	0.162432	0.144939	ENSG00000112139/ENSG00000158258	2
GO:1901137	carbohydrate derivative biosynthetic process	13/148	494/11396	0.0263158	2.02632	2.67511	0.0120539	0.163647	0.146023	ENSG00000100311/ENSG00000103489/ENSG00000110328/ENSG00000117069/ENSG00000121578/ENSG00000132329/ENSG00000147224/ENSG00000162433/ENSG00000164574/ENSG00000170340/ENSG00000170891/ENSG00000176928/ENSG00000204217	13
GO:0001822	kidney development	8/148	237/11396	0.0337553	2.59916	2.85366	0.0121323	0.163787	0.146148	ENSG00000100311/ENSG00000105696/ENSG00000106799/ENSG00000107796/ENSG00000146021/ENSG00000164619/ENSG00000176928/ENSG00000240583	8
GO:0090287	regulation of cellular response to growth factor stimulus	8/148	238/11396	0.0336134	2.58824	2.84028	0.0124203	0.166737	0.14878	ENSG00000128045/ENSG00000137507/ENSG00000138615/ENSG00000141052/ENSG00000144730/ENSG00000147883/ENSG00000163328/ENSG00000164619	8
GO:0061326	renal tubule development	4/148	70/11396	0.0571429	4.4	3.27295	0.0129148	0.171509	0.153039	ENSG00000105696/ENSG00000146021/ENSG00000187498/ENSG00000240583	4
GO:0035987	endodermal cell differentiation	3/148	38/11396	0.0789474	6.07895	3.5972	0.0129899	0.171509	0.153039	ENSG00000060718/ENSG00000134871/ENSG00000138448	3
GO:0071300	cellular response to retinoic acid	3/148	38/11396	0.0789474	6.07895	3.5972	0.0129899	0.171509	0.153039	ENSG00000041982/ENSG00000143816/ENSG00000240583	3
GO:0072006	nephron development	5/148	108/11396	0.0462963	3.56481	3.07192	0.0132165	0.173365	0.154695	ENSG00000100311/ENSG00000105696/ENSG00000107796/ENSG00000146021/ENSG00000240583	5
GO:0070085	glycosylation	7/148	194/11396	0.0360825	2.77835	2.86563	0.0132747	0.173365	0.154695	ENSG00000110328/ENSG00000117069/ENSG00000121578/ENSG00000132329/ENSG00000164574/ENSG00000170340/ENSG00000176928	7
GO:0045766	positive regulation of angiogenesis	5/148	109/11396	0.0458716	3.53211	3.04689	0.013711	0.174979	0.156135	ENSG00000102755/ENSG00000148848/ENSG00000164619/ENSG00000169429/ENSG00000240583	5
GO:0051147	regulation of muscle cell differentiation	5/148	109/11396	0.0458716	3.53211	3.04689	0.013711	0.174979	0.156135	ENSG00000100311/ENSG00000105088/ENSG00000112183/ENSG00000141052/ENSG00000204217	5
GO:0006706	steroid catabolic process	2/148	14/11396	0.142857	11	4.29443	0.0137624	0.174979	0.156135	ENSG00000025423/ENSG00000130203	2
GO:0042339	keratan sulfate proteoglycan metabolic process	2/148	14/11396	0.142857	11	4.29443	0.0137624	0.174979	0.156135	ENSG00000121578/ENSG00000170340	2
GO:0051152	positive regulation of smooth muscle cell differentiation	2/148	14/11396	0.142857	11	4.29443	0.0137624	0.174979	0.156135	ENSG00000105088/ENSG00000141052	2
GO:0072593	reactive oxygen species metabolic process	6/148	151/11396	0.0397351	3.0596	2.92242	0.0138664	0.175374	0.156487	ENSG00000086991/ENSG00000100311/ENSG00000107957/ENSG00000118523/ENSG00000137331/ENSG00000176171	6
GO:0032970	regulation of actin filament-based process	9/148	293/11396	0.0307167	2.36519	2.71554	0.0141885	0.177023	0.157958	ENSG00000049540/ENSG00000075275/ENSG00000096696/ENSG00000106799/ENSG00000107796/ENSG00000118523/ENSG00000150764/ENSG00000158769/ENSG00000172403	9
GO:0097306	cellular response to alcohol	4/148	72/11396	0.0555556	4.27778	3.20034	0.0142068	0.177023	0.157958	ENSG00000041982/ENSG00000112293/ENSG00000163083/ENSG00000163328	4
GO:1903034	regulation of response to wounding	5/148	110/11396	0.0454545	3.5	3.02215	0.0142178	0.177023	0.157958	ENSG00000100311/ENSG00000103175/ENSG00000130203/ENSG00000135919/ENSG00000261150	5
GO:0021537	telencephalon development	7/148	197/11396	0.035533	2.73604	2.81938	0.0143413	0.17764	0.158509	ENSG00000112139/ENSG00000137285/ENSG00000150764/ENSG00000170390/ENSG00000176171/ENSG00000180914/ENSG00000240583	7
GO:0052548	regulation of endopeptidase activity	3/148	40/11396	0.075	5.775	3.47009	0.0149305	0.183051	0.163337	ENSG00000122707/ENSG00000135919/ENSG00000169242	3
GO:0085029	extracellular matrix assembly	3/148	40/11396	0.075	5.775	3.47009	0.0149305	0.183051	0.163337	ENSG00000049540/ENSG00000106799/ENSG00000133392	3
GO:0048608	reproductive structure development	7/148	200/11396	0.035	2.695	2.77398	0.0154679	0.187069	0.166923	ENSG00000041982/ENSG00000106003/ENSG00000106799/ENSG00000135919/ENSG00000141052/ENSG00000153208/ENSG00000163083	7
GO:0045987	positive regulation of smooth muscle contraction	2/148	15/11396	0.133333	10.2667	4.11936	0.0157457	0.187069	0.166923	ENSG00000141052/ENSG00000180914	2
GO:0070886	positive regulation of calcineurin-NFAT signaling cascade	2/148	15/11396	0.133333	10.2667	4.11936	0.0157457	0.187069	0.166923	ENSG00000071282/ENSG00000179841	2
GO:0090280	positive regulation of calcium ion import	2/148	15/11396	0.133333	10.2667	4.11936	0.0157457	0.187069	0.166923	ENSG00000100311/ENSG00000179841	2
GO:0099638	endosome to plasma membrane protein transport	2/148	15/11396	0.133333	10.2667	4.11936	0.0157457	0.187069	0.166923	ENSG00000144596/ENSG00000179841	2
GO:0106058	positive regulation of calcineurin-mediated signaling	2/148	15/11396	0.133333	10.2667	4.11936	0.0157457	0.187069	0.166923	ENSG00000071282/ENSG00000179841	2
GO:0003197	endocardial cushion development	3/148	41/11396	0.0731707	5.63415	3.40972	0.0159588	0.187069	0.166923	ENSG00000106799/ENSG00000112183/ENSG00000204217	3
GO:0006024	glycosaminoglycan biosynthetic process	3/148	41/11396	0.0731707	5.63415	3.40972	0.0159588	0.187069	0.166923	ENSG00000100311/ENSG00000103489/ENSG00000170891	3
GO:0032330	regulation of chondrocyte differentiation	3/148	41/11396	0.0731707	5.63415	3.40972	0.0159588	0.187069	0.166923	ENSG00000106799/ENSG00000118523/ENSG00000143816	3
GO:0061458	reproductive system development	7/148	203/11396	0.0344828	2.65517	2.72941	0.0166563	0.194296	0.173372	ENSG00000041982/ENSG00000106003/ENSG00000106799/ENSG00000135919/ENSG00000141052/ENSG00000153208/ENSG00000163083	7
GO:0030193	regulation of blood coagulation	3/148	42/11396	0.0714286	5.5	3.3513	0.0170262	0.195804	0.174717	ENSG00000100311/ENSG00000130203/ENSG00000135919	3
GO:1900046	regulation of hemostasis	3/148	42/11396	0.0714286	5.5	3.3513	0.0170262	0.195804	0.174717	ENSG00000100311/ENSG00000130203/ENSG00000135919	3
GO:0048008	platelet-derived growth factor receptor signaling pathway	4/148	76/11396	0.0526316	4.05263	3.06273	0.01703	0.195804	0.174717	ENSG00000100311/ENSG00000102755/ENSG00000141052/ENSG00000153208	4
GO:0043549	regulation of kinase activity	9/148	303/11396	0.029703	2.28713	2.60477	0.0172958	0.197913	0.176599	ENSG00000086991/ENSG00000100311/ENSG00000102755/ENSG00000130203/ENSG00000141052/ENSG00000147883/ENSG00000169242/ENSG00000172403/ENSG00000172575	9
GO:0001780	neutrophil homeostasis	2/148	16/11396	0.125	9.625	3.96003	0.0178434	0.198508	0.17713	ENSG00000153208/ENSG00000176928	2
GO:0006144	purine nucleobase metabolic process	2/148	16/11396	0.125	9.625	3.96003	0.0178434	0.198508	0.17713	ENSG00000014257/ENSG00000147224	2
GO:0014829	vascular associated smooth muscle contraction	2/148	16/11396	0.125	9.625	3.96003	0.0178434	0.198508	0.17713	ENSG00000107796/ENSG00000144596	2
GO:0035795	negative regulation of mitochondrial membrane permeability	2/148	16/11396	0.125	9.625	3.96003	0.0178434	0.198508	0.17713	ENSG00000137331/ENSG00000176171	2
GO:1902004	positive regulation of amyloid-beta formation	2/148	16/11396	0.125	9.625	3.96003	0.0178434	0.198508	0.17713	ENSG00000130203/ENSG00000169242	2
GO:2001014	regulation of skeletal muscle cell differentiation	2/148	16/11396	0.125	9.625	3.96003	0.0178434	0.198508	0.17713	ENSG00000112183/ENSG00000141052	2
GO:0051055	negative regulation of lipid biosynthetic process	3/148	43/11396	0.0697674	5.37209	3.29472	0.0181325	0.200795	0.17917	ENSG00000100311/ENSG00000130203/ENSG00000151468	3
GO:0043405	regulation of MAP kinase activity	4/148	78/11396	0.0512821	3.94872	2.99741	0.0185639	0.204629	0.182591	ENSG00000100311/ENSG00000102755/ENSG00000130203/ENSG00000172575	4
GO:0030001	metal ion transport	12/148	469/11396	0.0255864	1.97015	2.46108	0.0190636	0.209178	0.186651	ENSG00000100311/ENSG00000102057/ENSG00000102471/ENSG00000132329/ENSG00000135919/ENSG00000138448/ENSG00000146021/ENSG00000149596/ENSG00000158966/ENSG00000179841/ENSG00000197106/ENSG00000240583	12
GO:0001706	endoderm formation	3/148	44/11396	0.0681818	5.25	3.23988	0.019278	0.209581	0.18701	ENSG00000060718/ENSG00000134871/ENSG00000138448	3
GO:0072132	mesenchyme morphogenesis	3/148	44/11396	0.0681818	5.25	3.23988	0.019278	0.209581	0.18701	ENSG00000106799/ENSG00000107796/ENSG00000163017	3
GO:0006493	protein O-linked glycosylation	4/148	79/11396	0.0506329	3.89873	2.96556	0.019362	0.209581	0.18701	ENSG00000110328/ENSG00000164574/ENSG00000170340/ENSG00000176928	4
GO:0044703	multi-organism reproductive process	5/148	120/11396	0.0416667	3.20833	2.78951	0.0199913	0.215114	0.191948	ENSG00000122707/ENSG00000135919/ENSG00000166863/ENSG00000180914/ENSG00000204217	5
GO:1905709	negative regulation of membrane permeability	2/148	17/11396	0.117647	9.05882	3.81412	0.0200523	0.215114	0.191948	ENSG00000137331/ENSG00000176171	2
GO:0010927	cellular component assembly involved in morphogenesis	4/148	81/11396	0.0493827	3.80247	2.9034	0.0210212	0.222528	0.198563	ENSG00000118194/ENSG00000133392/ENSG00000148677/ENSG00000175183	4
GO:0032989	cellular anatomical entity morphogenesis	4/148	81/11396	0.0493827	3.80247	2.9034	0.0210212	0.222528	0.198563	ENSG00000118194/ENSG00000133392/ENSG00000148677/ENSG00000175183	4
GO:0060840	artery development	4/148	81/11396	0.0493827	3.80247	2.9034	0.0210212	0.222528	0.198563	ENSG00000106799/ENSG00000130203/ENSG00000141052/ENSG00000204217	4
GO:0050818	regulation of coagulation	3/148	46/11396	0.0652174	5.02174	3.13506	0.0216867	0.225852	0.201529	ENSG00000100311/ENSG00000130203/ENSG00000135919	3
GO:0030512	negative regulation of transforming growth factor beta receptor signaling pathway	4/148	82/11396	0.0487805	3.7561	2.87305	0.0218825	0.225852	0.201529	ENSG00000128045/ENSG00000137507/ENSG00000138615/ENSG00000144730	4
GO:0032231	regulation of actin filament bundle assembly	4/148	82/11396	0.0487805	3.7561	2.87305	0.0218825	0.225852	0.201529	ENSG00000106799/ENSG00000118523/ENSG00000158769/ENSG00000172403	4
GO:0046031	ADP metabolic process	4/148	82/11396	0.0487805	3.7561	2.87305	0.0218825	0.225852	0.201529	ENSG00000067057/ENSG00000134333/ENSG00000137331/ENSG00000162433	4
GO:0048565	digestive tract development	4/148	82/11396	0.0487805	3.7561	2.87305	0.0218825	0.225852	0.201529	ENSG00000141052/ENSG00000165617/ENSG00000169429/ENSG00000180914	4
GO:0051897	positive regulation of phosphatidylinositol 3-kinase/protein kinase B signal transduction	5/148	123/11396	0.0406504	3.13008	2.72445	0.0219837	0.225852	0.201529	ENSG00000086991/ENSG00000100311/ENSG00000102755/ENSG00000106799/ENSG00000153208	5
GO:0001779	natural killer cell differentiation	2/148	18/11396	0.111111	8.55556	3.67976	0.0223691	0.225852	0.201529	ENSG00000153208/ENSG00000172575	2
GO:0003094	glomerular filtration	2/148	18/11396	0.111111	8.55556	3.67976	0.0223691	0.225852	0.201529	ENSG00000100311/ENSG00000240583	2
GO:0035988	chondrocyte proliferation	2/148	18/11396	0.111111	8.55556	3.67976	0.0223691	0.225852	0.201529	ENSG00000118523/ENSG00000204217	2
GO:0061298	retina vasculature development in camera-type eye	2/148	18/11396	0.111111	8.55556	3.67976	0.0223691	0.225852	0.201529	ENSG00000187498/ENSG00000204217	2
GO:1904706	negative regulation of vascular associated smooth muscle cell proliferation	2/148	18/11396	0.111111	8.55556	3.67976	0.0223691	0.225852	0.201529	ENSG00000130176/ENSG00000141052	2
GO:0044706	multi-multicellular organism process	5/148	124/11396	0.0403226	3.10484	2.70321	0.0226755	0.226991	0.202545	ENSG00000122707/ENSG00000135919/ENSG00000166863/ENSG00000180914/ENSG00000204217	5
GO:0048706	embryonic skeletal system development	4/148	83/11396	0.0481928	3.71084	2.84318	0.0227652	0.226991	0.202545	ENSG00000060718/ENSG00000103489/ENSG00000106799/ENSG00000143816	4
GO:0070555	response to interleukin-1	4/148	83/11396	0.0481928	3.71084	2.84318	0.0227652	0.226991	0.202545	ENSG00000117228/ENSG00000148677/ENSG00000163083/ENSG00000169429	4
GO:0032233	positive regulation of actin filament bundle assembly	3/148	47/11396	0.0638298	4.91489	3.0849	0.02295	0.227881	0.203339	ENSG00000106799/ENSG00000118523/ENSG00000172403	3
GO:0001654	eye development	8/148	267/11396	0.0299625	2.30712	2.47909	0.023139	0.227881	0.203339	ENSG00000102755/ENSG00000106799/ENSG00000143816/ENSG00000153208/ENSG00000182541/ENSG00000187498/ENSG00000204217/ENSG00000240583	8
GO:0150063	visual system development	8/148	267/11396	0.0299625	2.30712	2.47909	0.023139	0.227881	0.203339	ENSG00000102755/ENSG00000106799/ENSG00000143816/ENSG00000153208/ENSG00000182541/ENSG00000187498/ENSG00000204217/ENSG00000240583	8
GO:0003018	vascular process in circulatory system	6/148	170/11396	0.0352941	2.71765	2.58819	0.0234283	0.229789	0.205042	ENSG00000107796/ENSG00000130203/ENSG00000144596/ENSG00000180914/ENSG00000197106/ENSG00000204217	6
GO:0048880	sensory system development	8/148	269/11396	0.0297398	2.28996	2.45592	0.0240622	0.234052	0.208846	ENSG00000102755/ENSG00000106799/ENSG00000143816/ENSG00000153208/ENSG00000182541/ENSG00000187498/ENSG00000204217/ENSG00000240583	8
GO:0043406	positive regulation of MAP kinase activity	3/148	48/11396	0.0625	4.8125	3.03614	0.0242526	0.234052	0.208846	ENSG00000100311/ENSG00000102755/ENSG00000172575	3
GO:0051148	negative regulation of muscle cell differentiation	3/148	48/11396	0.0625	4.8125	3.03614	0.0242526	0.234052	0.208846	ENSG00000100311/ENSG00000141052/ENSG00000204217	3
GO:1904705	regulation of vascular associated smooth muscle cell proliferation	3/148	48/11396	0.0625	4.8125	3.03614	0.0242526	0.234052	0.208846	ENSG00000100311/ENSG00000130176/ENSG00000141052	3
GO:0010717	regulation of epithelial to mesenchymal transition	4/148	85/11396	0.0470588	3.62353	2.78481	0.024595	0.235462	0.210104	ENSG00000106799/ENSG00000122694/ENSG00000144730/ENSG00000169242	4
GO:0032331	negative regulation of chondrocyte differentiation	2/148	19/11396	0.105263	8.10526	3.55544	0.0247907	0.235462	0.210104	ENSG00000106799/ENSG00000143816	2
GO:0090330	regulation of platelet aggregation	2/148	19/11396	0.105263	8.10526	3.55544	0.0247907	0.235462	0.210104	ENSG00000135919/ENSG00000158769	2
GO:0150105	protein localization to cell-cell junction	2/148	19/11396	0.105263	8.10526	3.55544	0.0247907	0.235462	0.210104	ENSG00000096696/ENSG00000158769	2
GO:0001503	ossification	9/148	323/11396	0.0278638	2.14551	2.39562	0.0249621	0.236158	0.210725	ENSG00000011028/ENSG00000041982/ENSG00000060718/ENSG00000103489/ENSG00000111341/ENSG00000112293/ENSG00000118523/ENSG00000137809/ENSG00000204217	9
GO:0034446	substrate adhesion-dependent cell spreading	4/148	86/11396	0.0465116	3.5814	2.75628	0.0255423	0.239313	0.21354	ENSG00000117228/ENSG00000138448/ENSG00000153208/ENSG00000169242	4
GO:0003179	heart valve morphogenesis	3/148	49/11396	0.0612245	4.71429	2.98871	0.0255944	0.239313	0.21354	ENSG00000049540/ENSG00000169242/ENSG00000204217	3
GO:0050886	endocrine process	3/148	49/11396	0.0612245	4.71429	2.98871	0.0255944	0.239313	0.21354	ENSG00000163083/ENSG00000180914/ENSG00000240583	3
GO:0030048	actin filament-based movement	4/148	87/11396	0.045977	3.54023	2.72817	0.0265113	0.24675	0.220177	ENSG00000096696/ENSG00000107796/ENSG00000118194/ENSG00000133026	4
GO:0032835	glomerulus development	3/148	50/11396	0.06	4.62	2.94254	0.0269755	0.24675	0.220177	ENSG00000100311/ENSG00000107796/ENSG00000240583	3
GO:0051145	smooth muscle cell differentiation	3/148	50/11396	0.06	4.62	2.94254	0.0269755	0.24675	0.220177	ENSG00000100311/ENSG00000105088/ENSG00000141052	3
GO:0051149	positive regulation of muscle cell differentiation	3/148	50/11396	0.06	4.62	2.94254	0.0269755	0.24675	0.220177	ENSG00000105088/ENSG00000112183/ENSG00000141052	3
GO:1990874	vascular associated smooth muscle cell proliferation	3/148	50/11396	0.06	4.62	2.94254	0.0269755	0.24675	0.220177	ENSG00000100311/ENSG00000130176/ENSG00000141052	3
GO:0060538	skeletal muscle organ development	5/148	130/11396	0.0384615	2.96154	2.58008	0.0271231	0.24675	0.220177	ENSG00000049540/ENSG00000112183/ENSG00000141052/ENSG00000148677/ENSG00000175084	5
GO:0042554	superoxide anion generation	2/148	20/11396	0.1	7.7	3.4399	0.027314	0.24675	0.220177	ENSG00000086991/ENSG00000107957	2
GO:0050974	detection of mechanical stimulus involved in sensory perception	2/148	20/11396	0.1	7.7	3.4399	0.027314	0.24675	0.220177	ENSG00000060718/ENSG00000135919	2
GO:1902993	positive regulation of amyloid precursor protein catabolic process	2/148	20/11396	0.1	7.7	3.4399	0.027314	0.24675	0.220177	ENSG00000130203/ENSG00000169242	2
GO:0001704	formation of primary germ layer	4/148	89/11396	0.0449438	3.46067	2.67317	0.028515	0.255677	0.228142	ENSG00000060718/ENSG00000134871/ENSG00000138448/ENSG00000204217	4
GO:0001906	cell killing	4/148	89/11396	0.0449438	3.46067	2.67317	0.028515	0.255677	0.228142	ENSG00000117228/ENSG00000143217/ENSG00000169429/ENSG00000172575	4
GO:0045596	negative regulation of cell differentiation	11/148	444/11396	0.0247748	1.90766	2.23778	0.0298824	0.258764	0.230896	ENSG00000100311/ENSG00000106799/ENSG00000138448/ENSG00000141052/ENSG00000143816/ENSG00000144730/ENSG00000147883/ENSG00000150764/ENSG00000169242/ENSG00000204217/ENSG00000213626	11
GO:0043542	endothelial cell migration	6/148	180/11396	0.0333333	2.56667	2.43021	0.0299067	0.258764	0.230896	ENSG00000100311/ENSG00000106799/ENSG00000112293/ENSG00000130203/ENSG00000164619/ENSG00000169242	6
GO:0032369	negative regulation of lipid transport	2/148	21/11396	0.0952381	7.33333	3.33209	0.029936	0.258764	0.230896	ENSG00000130203/ENSG00000138448	2
GO:0050650	chondroitin sulfate proteoglycan biosynthetic process	2/148	21/11396	0.0952381	7.33333	3.33209	0.029936	0.258764	0.230896	ENSG00000103489/ENSG00000170891	2
GO:0051043	regulation of membrane protein ectodomain proteolysis	2/148	21/11396	0.0952381	7.33333	3.33209	0.029936	0.258764	0.230896	ENSG00000112293/ENSG00000130203	2
GO:0052372	modulation by symbiont of entry into host	2/148	21/11396	0.0952381	7.33333	3.33209	0.029936	0.258764	0.230896	ENSG00000138448/ENSG00000169429	2
GO:0070293	renal absorption	2/148	21/11396	0.0952381	7.33333	3.33209	0.029936	0.258764	0.230896	ENSG00000146021/ENSG00000240583	2
GO:0070633	transepithelial transport	2/148	21/11396	0.0952381	7.33333	3.33209	0.029936	0.258764	0.230896	ENSG00000112293/ENSG00000240583	2
GO:0097205	renal filtration	2/148	21/11396	0.0952381	7.33333	3.33209	0.029936	0.258764	0.230896	ENSG00000100311/ENSG00000240583	2
GO:0101023	vascular endothelial cell proliferation	2/148	21/11396	0.0952381	7.33333	3.33209	0.029936	0.258764	0.230896	ENSG00000102755/ENSG00000106799	2
GO:0055123	digestive system development	4/148	91/11396	0.043956	3.38462	2.61972	0.0306066	0.263612	0.235222	ENSG00000141052/ENSG00000165617/ENSG00000169429/ENSG00000180914	4
GO:0050808	synapse organization	10/148	390/11396	0.025641	1.97436	2.24588	0.0307288	0.263719	0.235318	ENSG00000041982/ENSG00000112139/ENSG00000130203/ENSG00000143847/ENSG00000150764/ENSG00000158258/ENSG00000169242/ENSG00000180914/ENSG00000187498/ENSG00000211455	10
GO:0009306	protein secretion	7/148	231/11396	0.030303	2.33333	2.34837	0.03101	0.265186	0.236627	ENSG00000105088/ENSG00000112293/ENSG00000130203/ENSG00000133026/ENSG00000148677/ENSG00000163083/ENSG00000175906	7
GO:0010632	regulation of epithelial cell migration	3/148	53/11396	0.0566038	4.35849	2.81105	0.0313533	0.266226	0.237555	ENSG00000122694/ENSG00000204217/ENSG00000261150	3
GO:1902807	negative regulation of cell cycle G1/S phase transition	3/148	53/11396	0.0566038	4.35849	2.81105	0.0313533	0.266226	0.237555	ENSG00000099994/ENSG00000147883/ENSG00000165617	3
GO:0009135	purine nucleoside diphosphate metabolic process	4/148	92/11396	0.0434783	3.34783	2.59355	0.0316855	0.267159	0.238387	ENSG00000067057/ENSG00000134333/ENSG00000137331/ENSG00000162433	4
GO:0009179	purine ribonucleoside diphosphate metabolic process	4/148	92/11396	0.0434783	3.34783	2.59355	0.0316855	0.267159	0.238387	ENSG00000067057/ENSG00000134333/ENSG00000137331/ENSG00000162433	4
GO:0003171	atrioventricular valve development	2/148	22/11396	0.0909091	7	3.23114	0.0326539	0.268829	0.239877	ENSG00000169242/ENSG00000204217	2
GO:0003181	atrioventricular valve morphogenesis	2/148	22/11396	0.0909091	7	3.23114	0.0326539	0.268829	0.239877	ENSG00000169242/ENSG00000204217	2
GO:0033688	regulation of osteoblast proliferation	2/148	22/11396	0.0909091	7	3.23114	0.0326539	0.268829	0.239877	ENSG00000113389/ENSG00000138448	2
GO:0042269	regulation of natural killer cell mediated cytotoxicity	2/148	22/11396	0.0909091	7	3.23114	0.0326539	0.268829	0.239877	ENSG00000143217/ENSG00000172575	2
GO:0060441	epithelial tube branching involved in lung morphogenesis	2/148	22/11396	0.0909091	7	3.23114	0.0326539	0.268829	0.239877	ENSG00000041982/ENSG00000075275	2
GO:0030038	contractile actin filament bundle assembly	4/148	93/11396	0.0430108	3.31183	2.56774	0.0327866	0.268829	0.239877	ENSG00000049540/ENSG00000106799/ENSG00000118523/ENSG00000158769	4
GO:0043149	stress fiber assembly	4/148	93/11396	0.0430108	3.31183	2.56774	0.0327866	0.268829	0.239877	ENSG00000049540/ENSG00000106799/ENSG00000118523/ENSG00000158769	4
GO:0035914	skeletal muscle cell differentiation	3/148	54/11396	0.0555556	4.27778	2.76938	0.0328904	0.268829	0.239877	ENSG00000112183/ENSG00000141052/ENSG00000148677	3
GO:0052547	regulation of peptidase activity	3/148	54/11396	0.0555556	4.27778	2.76938	0.0328904	0.268829	0.239877	ENSG00000122707/ENSG00000135919/ENSG00000169242	3
GO:0046718	symbiont entry into host cell	4/148	94/11396	0.0425532	3.2766	2.54228	0.0339099	0.276222	0.246475	ENSG00000133026/ENSG00000138448/ENSG00000143217/ENSG00000158769	4
GO:0048844	artery morphogenesis	3/148	55/11396	0.0545455	4.2	2.7287	0.0344662	0.276692	0.246894	ENSG00000106799/ENSG00000130203/ENSG00000141052	3
GO:0050848	regulation of calcium-mediated signaling	3/148	55/11396	0.0545455	4.2	2.7287	0.0344662	0.276692	0.246894	ENSG00000071282/ENSG00000117228/ENSG00000179841	3
GO:0010594	regulation of endothelial cell migration	5/148	139/11396	0.0359712	2.76978	2.40806	0.0347769	0.276692	0.246894	ENSG00000100311/ENSG00000112293/ENSG00000130203/ENSG00000164619/ENSG00000169242	5
GO:0021543	pallium development	5/148	139/11396	0.0359712	2.76978	2.40806	0.0347769	0.276692	0.246894	ENSG00000112139/ENSG00000137285/ENSG00000150764/ENSG00000170390/ENSG00000176171	5
GO:0007156	homophilic cell adhesion via plasma membrane adhesion molecules	4/148	95/11396	0.0421053	3.24211	2.51715	0.0350555	0.276692	0.246894	ENSG00000075275/ENSG00000143217/ENSG00000158258/ENSG00000169851	4
GO:0002548	monocyte chemotaxis	2/148	23/11396	0.0869565	6.69565	3.13632	0.0354645	0.276692	0.246894	ENSG00000100311/ENSG00000102755	2
GO:0002715	regulation of natural killer cell mediated immunity	2/148	23/11396	0.0869565	6.69565	3.13632	0.0354645	0.276692	0.246894	ENSG00000143217/ENSG00000172575	2
GO:0010951	negative regulation of endopeptidase activity	2/148	23/11396	0.0869565	6.69565	3.13632	0.0354645	0.276692	0.246894	ENSG00000122707/ENSG00000135919	2
GO:0034110	regulation of homotypic cell-cell adhesion	2/148	23/11396	0.0869565	6.69565	3.13632	0.0354645	0.276692	0.246894	ENSG00000135919/ENSG00000158769	2
GO:0034381	plasma lipoprotein particle clearance	2/148	23/11396	0.0869565	6.69565	3.13632	0.0354645	0.276692	0.246894	ENSG00000112293/ENSG00000130203	2
GO:0035886	vascular associated smooth muscle cell differentiation	2/148	23/11396	0.0869565	6.69565	3.13632	0.0354645	0.276692	0.246894	ENSG00000100311/ENSG00000141052	2
GO:0045776	negative regulation of blood pressure	2/148	23/11396	0.0869565	6.69565	3.13632	0.0354645	0.276692	0.246894	ENSG00000137331/ENSG00000204217	2
GO:0061037	negative regulation of cartilage development	2/148	23/11396	0.0869565	6.69565	3.13632	0.0354645	0.276692	0.246894	ENSG00000106799/ENSG00000143816	2
GO:0001936	regulation of endothelial cell proliferation	4/148	96/11396	0.0416667	3.20833	2.49236	0.0362233	0.281698	0.25136	ENSG00000100311/ENSG00000102755/ENSG00000106799/ENSG00000130203	4
GO:0021987	cerebral cortex development	4/148	97/11396	0.0412371	3.17526	2.4679	0.0374134	0.290014	0.258781	ENSG00000112139/ENSG00000137285/ENSG00000150764/ENSG00000176171	4
GO:0061333	renal tubule morphogenesis	3/148	57/11396	0.0526316	4.05263	2.65018	0.0377334	0.290826	0.259505	ENSG00000105696/ENSG00000146021/ENSG00000187498	3
GO:0007169	cell surface receptor protein tyrosine kinase signaling pathway	11/148	462/11396	0.0238095	1.83333	2.09749	0.0382126	0.290826	0.259505	ENSG00000100311/ENSG00000102755/ENSG00000112293/ENSG00000118523/ENSG00000134259/ENSG00000134871/ENSG00000138615/ENSG00000141052/ENSG00000153208/ENSG00000169242/ENSG00000187498	11
GO:0051047	positive regulation of secretion	6/148	191/11396	0.0314136	2.41885	2.26828	0.0382827	0.290826	0.259505	ENSG00000112293/ENSG00000133026/ENSG00000148677/ENSG00000163083/ENSG00000180914/ENSG00000240583	6
GO:0031640	killing of cells of another organism	2/148	24/11396	0.0833333	6.41667	3.04698	0.0383653	0.290826	0.259505	ENSG00000117228/ENSG00000169429	2
GO:0034250	positive regulation of amide metabolic process	2/148	24/11396	0.0833333	6.41667	3.04698	0.0383653	0.290826	0.259505	ENSG00000130203/ENSG00000169242	2
GO:0045933	positive regulation of muscle contraction	2/148	24/11396	0.0833333	6.41667	3.04698	0.0383653	0.290826	0.259505	ENSG00000141052/ENSG00000180914	2
GO:0141061	disruption of cell in another organism	2/148	24/11396	0.0833333	6.41667	3.04698	0.0383653	0.290826	0.259505	ENSG00000117228/ENSG00000169429	2
GO:0043534	blood vessel endothelial cell migration	4/148	98/11396	0.0408163	3.14286	2.44374	0.0386259	0.290966	0.25963	ENSG00000100311/ENSG00000112293/ENSG00000130203/ENSG00000169242	4
GO:0044344	cellular response to fibroblast growth factor stimulus	4/148	98/11396	0.0408163	3.14286	2.44374	0.0386259	0.290966	0.25963	ENSG00000102755/ENSG00000118523/ENSG00000153208/ENSG00000169429	4
GO:0061564	axon development	9/148	351/11396	0.025641	1.97436	2.12687	0.0393853	0.294488	0.262773	ENSG00000041982/ENSG00000105290/ENSG00000130203/ENSG00000134198/ENSG00000137285/ENSG00000169242/ENSG00000170340/ENSG00000171533/ENSG00000204217	9
GO:0048013	ephrin receptor signaling pathway	3/148	58/11396	0.0517241	3.98276	2.61225	0.0394244	0.294488	0.262773	ENSG00000102755/ENSG00000153208/ENSG00000169242	3
GO:0050673	epithelial cell proliferation	8/148	297/11396	0.026936	2.07407	2.1514	0.0398196	0.294488	0.262773	ENSG00000100311/ENSG00000102755/ENSG00000106799/ENSG00000130203/ENSG00000147883/ENSG00000164619/ENSG00000204217/ENSG00000261150	8
GO:0050804	modulation of chemical synaptic transmission	8/148	297/11396	0.026936	2.07407	2.1514	0.0398196	0.294488	0.262773	ENSG00000130203/ENSG00000134259/ENSG00000135919/ENSG00000137285/ENSG00000158258/ENSG00000173227/ENSG00000179841/ENSG00000180914	8
GO:0032102	negative regulation of response to external stimulus	7/148	244/11396	0.0286885	2.20902	2.18978	0.0398763	0.294488	0.262773	ENSG00000100311/ENSG00000103175/ENSG00000130203/ENSG00000135919/ENSG00000137331/ENSG00000143217/ENSG00000261150	7
GO:0030855	epithelial cell differentiation	10/148	408/11396	0.0245098	1.88725	2.09348	0.0399115	0.294488	0.262773	ENSG00000096696/ENSG00000100311/ENSG00000107796/ENSG00000128422/ENSG00000147883/ENSG00000149591/ENSG00000158769/ENSG00000187498/ENSG00000204217/ENSG00000213626	10
GO:0051347	positive regulation of transferase activity	6/148	193/11396	0.0310881	2.39378	2.24005	0.0399513	0.294488	0.262773	ENSG00000086991/ENSG00000100311/ENSG00000102755/ENSG00000130203/ENSG00000169242/ENSG00000172575	6
GO:0099177	regulation of trans-synaptic signaling	8/148	298/11396	0.0268456	2.06711	2.14115	0.0404853	0.297511	0.265471	ENSG00000130203/ENSG00000134259/ENSG00000135919/ENSG00000137285/ENSG00000158258/ENSG00000173227/ENSG00000179841/ENSG00000180914	8
GO:0033627	cell adhesion mediated by integrin	3/148	59/11396	0.0508475	3.91525	2.57516	0.0411533	0.29752	0.265479	ENSG00000137809/ENSG00000138448/ENSG00000169242	3
GO:0090559	regulation of membrane permeability	3/148	59/11396	0.0508475	3.91525	2.57516	0.0411533	0.29752	0.265479	ENSG00000137331/ENSG00000158769/ENSG00000176171	3
GO:0002063	chondrocyte development	2/148	25/11396	0.08	6.16	2.96258	0.0413532	0.29752	0.265479	ENSG00000060718/ENSG00000204217	2
GO:0006688	glycosphingolipid biosynthetic process	2/148	25/11396	0.08	6.16	2.96258	0.0413532	0.29752	0.265479	ENSG00000117069/ENSG00000121578	2
GO:0043277	apoptotic cell clearance	2/148	25/11396	0.08	6.16	2.96258	0.0413532	0.29752	0.265479	ENSG00000138448/ENSG00000153208	2
GO:0097242	amyloid-beta clearance	2/148	25/11396	0.08	6.16	2.96258	0.0413532	0.29752	0.265479	ENSG00000130203/ENSG00000141052	2
GO:1904752	regulation of vascular associated smooth muscle cell migration	2/148	25/11396	0.08	6.16	2.96258	0.0413532	0.29752	0.265479	ENSG00000100311/ENSG00000141052	2
GO:0003170	heart valve development	3/148	60/11396	0.05	3.85	2.53887	0.0429201	0.306044	0.273085	ENSG00000049540/ENSG00000169242/ENSG00000204217	3
GO:0030203	glycosaminoglycan metabolic process	3/148	60/11396	0.05	3.85	2.53887	0.0429201	0.306044	0.273085	ENSG00000100311/ENSG00000103489/ENSG00000170891	3
GO:0061951	establishment of protein localization to plasma membrane	3/148	60/11396	0.05	3.85	2.53887	0.0429201	0.306044	0.273085	ENSG00000111057/ENSG00000144596/ENSG00000179841	3
GO:0051338	regulation of transferase activity	9/148	357/11396	0.0252101	1.94118	2.07248	0.0430906	0.306351	0.273359	ENSG00000086991/ENSG00000100311/ENSG00000102755/ENSG00000130203/ENSG00000141052/ENSG00000147883/ENSG00000169242/ENSG00000172403/ENSG00000172575	9
GO:1903522	regulation of blood circulation	5/148	148/11396	0.0337838	2.60135	2.24921	0.0436489	0.308829	0.27557	ENSG00000096696/ENSG00000118194/ENSG00000175084/ENSG00000180914/ENSG00000204217	5
GO:0009185	ribonucleoside diphosphate metabolic process	4/148	102/11396	0.0392157	3.01961	2.35014	0.0436993	0.308829	0.27557	ENSG00000067057/ENSG00000134333/ENSG00000137331/ENSG00000162433	4
GO:0010830	regulation of myotube differentiation	2/148	26/11396	0.0769231	5.92308	2.88266	0.0444257	0.308829	0.27557	ENSG00000112183/ENSG00000141052	2
GO:0043903	regulation of biological process involved in symbiotic interaction	2/148	26/11396	0.0769231	5.92308	2.88266	0.0444257	0.308829	0.27557	ENSG00000138448/ENSG00000169429	2
GO:0051155	positive regulation of striated muscle cell differentiation	2/148	26/11396	0.0769231	5.92308	2.88266	0.0444257	0.308829	0.27557	ENSG00000112183/ENSG00000141052	2
GO:0061097	regulation of protein tyrosine kinase activity	2/148	26/11396	0.0769231	5.92308	2.88266	0.0444257	0.308829	0.27557	ENSG00000086991/ENSG00000169242	2
GO:1903115	regulation of actin filament-based movement	2/148	26/11396	0.0769231	5.92308	2.88266	0.0444257	0.308829	0.27557	ENSG00000096696/ENSG00000107796	2
GO:0098742	cell-cell adhesion via plasma-membrane adhesion molecules	5/148	149/11396	0.033557	2.58389	2.23229	0.0447113	0.308829	0.27557	ENSG00000075275/ENSG00000112139/ENSG00000143217/ENSG00000158258/ENSG00000169851	5
GO:0007492	endoderm development	3/148	61/11396	0.0491803	3.78689	2.50336	0.0447244	0.308829	0.27557	ENSG00000060718/ENSG00000134871/ENSG00000138448	3
GO:0034109	homotypic cell-cell adhesion	3/148	61/11396	0.0491803	3.78689	2.50336	0.0447244	0.308829	0.27557	ENSG00000096696/ENSG00000135919/ENSG00000158769	3
GO:0072073	kidney epithelium development	4/148	103/11396	0.038835	2.99029	2.32745	0.0450235	0.310004	0.276619	ENSG00000105696/ENSG00000146021/ENSG00000164619/ENSG00000240583	4
GO:0048598	embryonic morphogenesis	10/148	418/11396	0.0239234	1.84211	2.01207	0.045759	0.314107	0.28028	ENSG00000060718/ENSG00000075275/ENSG00000102755/ENSG00000106799/ENSG00000122707/ENSG00000134871/ENSG00000138448/ENSG00000165617/ENSG00000169242/ENSG00000204217	10
GO:0009132	nucleoside diphosphate metabolic process	4/148	104/11396	0.0384615	2.96154	2.30504	0.0463701	0.314107	0.28028	ENSG00000067057/ENSG00000134333/ENSG00000137331/ENSG00000162433	4
GO:0072527	pyrimidine-containing compound metabolic process	3/148	62/11396	0.0483871	3.72581	2.46859	0.0465659	0.314107	0.28028	ENSG00000014257/ENSG00000139372/ENSG00000147224	3
GO:0030511	positive regulation of transforming growth factor beta receptor signaling pathway	2/148	27/11396	0.0740741	5.7037	2.8068	0.0475801	0.314107	0.28028	ENSG00000141052/ENSG00000147883	2
GO:0033687	osteoblast proliferation	2/148	27/11396	0.0740741	5.7037	2.8068	0.0475801	0.314107	0.28028	ENSG00000113389/ENSG00000138448	2
GO:0036323	vascular endothelial growth factor receptor-1 signaling pathway	2/148	27/11396	0.0740741	5.7037	2.8068	0.0475801	0.314107	0.28028	ENSG00000102755/ENSG00000153208	2
GO:0050654	chondroitin sulfate proteoglycan metabolic process	2/148	27/11396	0.0740741	5.7037	2.8068	0.0475801	0.314107	0.28028	ENSG00000103489/ENSG00000170891	2
GO:0060317	cardiac epithelial to mesenchymal transition	2/148	27/11396	0.0740741	5.7037	2.8068	0.0475801	0.314107	0.28028	ENSG00000106799/ENSG00000169242	2
GO:0070884	regulation of calcineurin-NFAT signaling cascade	2/148	27/11396	0.0740741	5.7037	2.8068	0.0475801	0.314107	0.28028	ENSG00000071282/ENSG00000179841	2
GO:0090207	regulation of triglyceride metabolic process	2/148	27/11396	0.0740741	5.7037	2.8068	0.0475801	0.314107	0.28028	ENSG00000112293/ENSG00000130203	2
GO:0090279	regulation of calcium ion import	2/148	27/11396	0.0740741	5.7037	2.8068	0.0475801	0.314107	0.28028	ENSG00000100311/ENSG00000179841	2
GO:0106056	regulation of calcineurin-mediated signaling	2/148	27/11396	0.0740741	5.7037	2.8068	0.0475801	0.314107	0.28028	ENSG00000071282/ENSG00000179841	2
GO:1903715	regulation of aerobic respiration	2/148	27/11396	0.0740741	5.7037	2.8068	0.0475801	0.314107	0.28028	ENSG00000162433/ENSG00000176171	2
GO:1903846	positive regulation of cellular response to transforming growth factor beta stimulus	2/148	27/11396	0.0740741	5.7037	2.8068	0.0475801	0.314107	0.28028	ENSG00000141052/ENSG00000147883	2
GO:1904738	vascular associated smooth muscle cell migration	2/148	27/11396	0.0740741	5.7037	2.8068	0.0475801	0.314107	0.28028	ENSG00000100311/ENSG00000141052	2
GO:0001558	regulation of cell growth	8/148	310/11396	0.0258065	1.9871	2.02117	0.0490602	0.322991	0.288207	ENSG00000041982/ENSG00000103175/ENSG00000106799/ENSG00000128422/ENSG00000130203/ENSG00000135919/ENSG00000141052/ENSG00000204217	8
GO:0006954	inflammatory response	11/148	482/11396	0.0228216	1.75726	1.94862	0.0492464	0.323331	0.28851	ENSG00000041982/ENSG00000086991/ENSG00000103175/ENSG00000117228/ENSG00000130203/ENSG00000134198/ENSG00000137331/ENSG00000157570/ENSG00000158769/ENSG00000169429/ENSG00000172575	11
GO:0045860	positive regulation of protein kinase activity	5/148	154/11396	0.0324675	2.5	2.14971	0.0502549	0.328241	0.292891	ENSG00000086991/ENSG00000100311/ENSG00000102755/ENSG00000169242/ENSG00000172575	5
GO:0003180	aortic valve morphogenesis	2/148	28/11396	0.0714286	5.5	2.73464	0.0508138	0.328241	0.292891	ENSG00000049540/ENSG00000169242	2
GO:0021799	cerebral cortex radially oriented cell migration	2/148	28/11396	0.0714286	5.5	2.73464	0.0508138	0.328241	0.292891	ENSG00000112139/ENSG00000150764	2
GO:0072210	metanephric nephron development	2/148	28/11396	0.0714286	5.5	2.73464	0.0508138	0.328241	0.292891	ENSG00000100311/ENSG00000240583	2
GO:0141060	disruption of anatomical structure in another organism	2/148	28/11396	0.0714286	5.5	2.73464	0.0508138	0.328241	0.292891	ENSG00000117228/ENSG00000169429	2
GO:1903670	regulation of sprouting angiogenesis	2/148	28/11396	0.0714286	5.5	2.73464	0.0508138	0.328241	0.292891	ENSG00000157570/ENSG00000164619	2
GO:0030509	BMP signaling pathway	4/148	108/11396	0.037037	2.85185	2.21799	0.0519792	0.334869	0.298806	ENSG00000106799/ENSG00000163328/ENSG00000164619/ENSG00000204217	4
GO:0046889	positive regulation of lipid biosynthetic process	3/148	65/11396	0.0461538	3.55385	2.36847	0.0523118	0.336111	0.299913	ENSG00000112293/ENSG00000130203/ENSG00000151468	3
GO:0048754	branching morphogenesis of an epithelial tube	4/148	109/11396	0.0366972	2.82569	2.19685	0.0534371	0.338916	0.302417	ENSG00000041982/ENSG00000075275/ENSG00000105696/ENSG00000187498	4
GO:0048705	skeletal system morphogenesis	5/148	157/11396	0.0318471	2.45223	2.1017	0.053767	0.338916	0.302417	ENSG00000060718/ENSG00000106799/ENSG00000111341/ENSG00000118523/ENSG00000204217	5
GO:0009112	nucleobase metabolic process	2/148	29/11396	0.0689655	5.31034	2.66587	0.0541241	0.338916	0.302417	ENSG00000014257/ENSG00000147224	2
GO:0010466	negative regulation of peptidase activity	2/148	29/11396	0.0689655	5.31034	2.66587	0.0541241	0.338916	0.302417	ENSG00000122707/ENSG00000135919	2
GO:0010719	negative regulation of epithelial to mesenchymal transition	2/148	29/11396	0.0689655	5.31034	2.66587	0.0541241	0.338916	0.302417	ENSG00000144730/ENSG00000169242	2
GO:0030574	collagen catabolic process	2/148	29/11396	0.0689655	5.31034	2.66587	0.0541241	0.338916	0.302417	ENSG00000011028/ENSG00000087116	2
GO:0050982	detection of mechanical stimulus	2/148	29/11396	0.0689655	5.31034	2.66587	0.0541241	0.338916	0.302417	ENSG00000060718/ENSG00000135919	2
GO:1900271	regulation of long-term synaptic potentiation	2/148	29/11396	0.0689655	5.31034	2.66587	0.0541241	0.338916	0.302417	ENSG00000130203/ENSG00000179841	2
GO:0032526	response to retinoic acid	3/148	66/11396	0.0454545	3.5	2.3364	0.0542999	0.338916	0.302417	ENSG00000041982/ENSG00000143816/ENSG00000240583	3
GO:0060993	kidney morphogenesis	3/148	66/11396	0.0454545	3.5	2.3364	0.0542999	0.338916	0.302417	ENSG00000105696/ENSG00000146021/ENSG00000176928	3
GO:0072080	nephron tubule development	3/148	66/11396	0.0454545	3.5	2.3364	0.0542999	0.338916	0.302417	ENSG00000105696/ENSG00000146021/ENSG00000240583	3
GO:0071356	cellular response to tumor necrosis factor	5/148	158/11396	0.0316456	2.43671	2.08595	0.0549688	0.342202	0.305349	ENSG00000111057/ENSG00000117228/ENSG00000148677/ENSG00000151468/ENSG00000169429	5
GO:0051928	positive regulation of calcium ion transport	3/148	67/11396	0.0447761	3.44776	2.30495	0.0563239	0.346349	0.309049	ENSG00000100311/ENSG00000149596/ENSG00000179841	3
GO:0055002	striated muscle cell development	4/148	111/11396	0.036036	2.77477	2.15528	0.0564191	0.346349	0.309049	ENSG00000118194/ENSG00000133392/ENSG00000148677/ENSG00000175183	4
GO:2000241	regulation of reproductive process	4/148	111/11396	0.036036	2.77477	2.15528	0.0564191	0.346349	0.309049	ENSG00000106003/ENSG00000163083/ENSG00000166863/ENSG00000180914	4
GO:1903828	negative regulation of protein localization	5/148	160/11396	0.03125	2.40625	2.05479	0.0574189	0.346349	0.309049	ENSG00000102471/ENSG00000117228/ENSG00000130203/ENSG00000163083/ENSG00000170390	5
GO:0032956	regulation of actin cytoskeleton organization	7/148	265/11396	0.0264151	2.03396	1.95349	0.0574347	0.346349	0.309049	ENSG00000049540/ENSG00000075275/ENSG00000106799/ENSG00000118523/ENSG00000150764/ENSG00000158769/ENSG00000172403	7
GO:0034113	heterotypic cell-cell adhesion	2/148	30/11396	0.0666667	5.13333	2.60021	0.0575086	0.346349	0.309049	ENSG00000096696/ENSG00000138448	2
GO:0036215	response to stem cell factor	2/148	30/11396	0.0666667	5.13333	2.60021	0.0575086	0.346349	0.309049	ENSG00000102755/ENSG00000153208	2
GO:0036216	cellular response to stem cell factor stimulus	2/148	30/11396	0.0666667	5.13333	2.60021	0.0575086	0.346349	0.309049	ENSG00000102755/ENSG00000153208	2
GO:0038109	Kit signaling pathway	2/148	30/11396	0.0666667	5.13333	2.60021	0.0575086	0.346349	0.309049	ENSG00000102755/ENSG00000153208	2
GO:0038145	macrophage colony-stimulating factor signaling pathway	2/148	30/11396	0.0666667	5.13333	2.60021	0.0575086	0.346349	0.309049	ENSG00000102755/ENSG00000153208	2
GO:0050850	positive regulation of calcium-mediated signaling	2/148	30/11396	0.0666667	5.13333	2.60021	0.0575086	0.346349	0.309049	ENSG00000071282/ENSG00000179841	2
GO:0097345	mitochondrial outer membrane permeabilization	2/148	30/11396	0.0666667	5.13333	2.60021	0.0575086	0.346349	0.309049	ENSG00000137331/ENSG00000176171	2
GO:1902003	regulation of amyloid-beta formation	2/148	30/11396	0.0666667	5.13333	2.60021	0.0575086	0.346349	0.309049	ENSG00000130203/ENSG00000169242	2
GO:0007565	female pregnancy	4/148	113/11396	0.0353982	2.72566	2.11463	0.0594892	0.355604	0.317307	ENSG00000122707/ENSG00000166863/ENSG00000180914/ENSG00000204217	4
GO:0071772	response to BMP	4/148	113/11396	0.0353982	2.72566	2.11463	0.0594892	0.355604	0.317307	ENSG00000106799/ENSG00000163328/ENSG00000164619/ENSG00000204217	4
GO:0071773	cellular response to BMP stimulus	4/148	113/11396	0.0353982	2.72566	2.11463	0.0594892	0.355604	0.317307	ENSG00000106799/ENSG00000163328/ENSG00000164619/ENSG00000204217	4
GO:0050865	regulation of cell activation	9/148	381/11396	0.023622	1.8189	1.86488	0.0602433	0.359217	0.320532	ENSG00000076641/ENSG00000100311/ENSG00000107796/ENSG00000130203/ENSG00000135919/ENSG00000137507/ENSG00000153208/ENSG00000158769/ENSG00000172575	9
GO:0048009	insulin-like growth factor receptor signaling pathway	3/148	69/11396	0.0434783	3.34783	2.2438	0.0604782	0.359726	0.320985	ENSG00000102755/ENSG00000138615/ENSG00000153208	3
GO:0031547	brain-derived neurotrophic factor receptor signaling pathway	2/148	31/11396	0.0645161	4.96774	2.53741	0.0609649	0.360834	0.321974	ENSG00000102755/ENSG00000153208	2
GO:0036006	cellular response to macrophage colony-stimulating factor stimulus	2/148	31/11396	0.0645161	4.96774	2.53741	0.0609649	0.360834	0.321974	ENSG00000102755/ENSG00000153208	2
GO:0033674	positive regulation of kinase activity	5/148	163/11396	0.0306748	2.36196	2.00892	0.0612104	0.361397	0.322477	ENSG00000086991/ENSG00000100311/ENSG00000102755/ENSG00000169242/ENSG00000172575	5
GO:0043409	negative regulation of MAPK cascade	4/148	115/11396	0.0347826	2.67826	2.07484	0.0626469	0.368972	0.329236	ENSG00000117228/ENSG00000130203/ENSG00000165617/ENSG00000169242	4
GO:0097305	response to alcohol	5/148	165/11396	0.030303	2.33333	1.97889	0.0638155	0.374153	0.333859	ENSG00000041982/ENSG00000106799/ENSG00000112293/ENSG00000163083/ENSG00000163328	5
GO:0019722	calcium-mediated signaling	4/148	116/11396	0.0344828	2.65517	2.05527	0.0642584	0.374153	0.333859	ENSG00000071282/ENSG00000117228/ENSG00000169429/ENSG00000179841	4
GO:0010665	regulation of cardiac muscle cell apoptotic process	2/148	32/11396	0.0625	4.8125	2.47725	0.0644905	0.374153	0.333859	ENSG00000141052/ENSG00000176171	2
GO:0035790	platelet-derived growth factor receptor-alpha signaling pathway	2/148	32/11396	0.0625	4.8125	2.47725	0.0644905	0.374153	0.333859	ENSG00000102755/ENSG00000153208	2
GO:0035850	epithelial cell differentiation involved in kidney development	2/148	32/11396	0.0625	4.8125	2.47725	0.0644905	0.374153	0.333859	ENSG00000100311/ENSG00000107796	2
GO:0071320	cellular response to cAMP	2/148	32/11396	0.0625	4.8125	2.47725	0.0644905	0.374153	0.333859	ENSG00000163083/ENSG00000240583	2
GO:0007204	positive regulation of cytosolic calcium ion concentration	3/148	71/11396	0.0422535	3.25352	2.18485	0.0647722	0.374153	0.333859	ENSG00000138448/ENSG00000149596/ENSG00000180914	3
GO:0070252	actin-mediated cell contraction	3/148	71/11396	0.0422535	3.25352	2.18485	0.0647722	0.374153	0.333859	ENSG00000096696/ENSG00000107796/ENSG00000118194	3
GO:0050708	regulation of protein secretion	5/148	167/11396	0.0299401	2.30539	1.9493	0.0664825	0.383111	0.341852	ENSG00000112293/ENSG00000130203/ENSG00000133026/ENSG00000148677/ENSG00000163083	5
GO:0036005	response to macrophage colony-stimulating factor	2/148	33/11396	0.0606061	4.66667	2.41954	0.068083	0.391396	0.349245	ENSG00000102755/ENSG00000153208	2
GO:0007519	skeletal muscle tissue development	4/148	120/11396	0.0333333	2.56667	1.97897	0.0709202	0.402785	0.359407	ENSG00000049540/ENSG00000112183/ENSG00000141052/ENSG00000148677	4
GO:0006096	glycolytic process	3/148	74/11396	0.0405405	3.12162	2.10026	0.0714689	0.402785	0.359407	ENSG00000067057/ENSG00000134333/ENSG00000137331	3
GO:0001974	blood vessel remodeling	2/148	34/11396	0.0588235	4.52941	2.36409	0.0717402	0.402785	0.359407	ENSG00000113389/ENSG00000204217	2
GO:0010659	cardiac muscle cell apoptotic process	2/148	34/11396	0.0588235	4.52941	2.36409	0.0717402	0.402785	0.359407	ENSG00000141052/ENSG00000176171	2
GO:0010662	regulation of striated muscle cell apoptotic process	2/148	34/11396	0.0588235	4.52941	2.36409	0.0717402	0.402785	0.359407	ENSG00000141052/ENSG00000176171	2
GO:0033173	calcineurin-NFAT signaling cascade	2/148	34/11396	0.0588235	4.52941	2.36409	0.0717402	0.402785	0.359407	ENSG00000071282/ENSG00000179841	2
GO:0060412	ventricular septum morphogenesis	2/148	34/11396	0.0588235	4.52941	2.36409	0.0717402	0.402785	0.359407	ENSG00000106799/ENSG00000204217	2
GO:0060986	endocrine hormone secretion	2/148	34/11396	0.0588235	4.52941	2.36409	0.0717402	0.402785	0.359407	ENSG00000163083/ENSG00000240583	2
GO:1902110	positive regulation of mitochondrial membrane permeability involved in apoptotic process	2/148	34/11396	0.0588235	4.52941	2.36409	0.0717402	0.402785	0.359407	ENSG00000137331/ENSG00000176171	2
GO:2000107	negative regulation of leukocyte apoptotic process	2/148	34/11396	0.0588235	4.52941	2.36409	0.0717402	0.402785	0.359407	ENSG00000153208/ENSG00000169242	2
GO:0051492	regulation of stress fiber assembly	3/148	75/11396	0.04	3.08	2.07301	0.0737678	0.412587	0.368154	ENSG00000106799/ENSG00000118523/ENSG00000158769	3
GO:0044092	negative regulation of molecular function	9/148	397/11396	0.02267	1.74559	1.73448	0.0738296	0.412587	0.368154	ENSG00000102471/ENSG00000118194/ENSG00000122707/ENSG00000130203/ENSG00000135919/ENSG00000138448/ENSG00000141052/ENSG00000165617/ENSG00000179841	9
GO:0019058	viral life cycle	6/148	227/11396	0.0264317	2.03524	1.80717	0.0754557	0.418334	0.373282	ENSG00000130203/ENSG00000133026/ENSG00000138448/ENSG00000143217/ENSG00000158769/ENSG00000169429	6
GO:0019229	regulation of vasoconstriction	2/148	35/11396	0.0571429	4.4	2.31076	0.0754599	0.418334	0.373282	ENSG00000180914/ENSG00000204217	2
GO:1905953	negative regulation of lipid localization	2/148	35/11396	0.0571429	4.4	2.31076	0.0754599	0.418334	0.373282	ENSG00000130203/ENSG00000138448	2
GO:0071396	cellular response to lipid	9/148	399/11396	0.0225564	1.73684	1.7186	0.0756516	0.418334	0.373282	ENSG00000041982/ENSG00000112293/ENSG00000143816/ENSG00000148677/ENSG00000163083/ENSG00000163328/ENSG00000169429/ENSG00000213626/ENSG00000240583	9
GO:0048812	neuron projection morphogenesis	10/148	459/11396	0.0217865	1.67756	1.69963	0.0757285	0.418334	0.373282	ENSG00000105290/ENSG00000130203/ENSG00000134259/ENSG00000137285/ENSG00000166924/ENSG00000169242/ENSG00000169439/ENSG00000170340/ENSG00000171533/ENSG00000204217	10
GO:0046032	ADP catabolic process	3/148	76/11396	0.0394737	3.03947	2.04622	0.0760995	0.41942	0.374251	ENSG00000067057/ENSG00000134333/ENSG00000137331	3
GO:0034612	response to tumor necrosis factor	5/148	175/11396	0.0285714	2.2	1.83499	0.0777645	0.425029	0.379256	ENSG00000111057/ENSG00000117228/ENSG00000148677/ENSG00000151468/ENSG00000169429	5
GO:0010631	epithelial cell migration	3/148	77/11396	0.038961	3	2.01986	0.0784636	0.425029	0.379256	ENSG00000122694/ENSG00000204217/ENSG00000261150	3
GO:0043535	regulation of blood vessel endothelial cell migration	3/148	77/11396	0.038961	3	2.01986	0.0784636	0.425029	0.379256	ENSG00000100311/ENSG00000130203/ENSG00000169242	3
GO:0051224	negative regulation of protein transport	3/148	77/11396	0.038961	3	2.01986	0.0784636	0.425029	0.379256	ENSG00000102471/ENSG00000130203/ENSG00000163083	3
GO:0090132	epithelium migration	3/148	77/11396	0.038961	3	2.01986	0.0784636	0.425029	0.379256	ENSG00000122694/ENSG00000204217/ENSG00000261150	3
GO:0010658	striated muscle cell apoptotic process	2/148	36/11396	0.0555556	4.27778	2.25939	0.0792397	0.425029	0.379256	ENSG00000141052/ENSG00000176171	2
GO:0010762	regulation of fibroblast migration	2/148	36/11396	0.0555556	4.27778	2.25939	0.0792397	0.425029	0.379256	ENSG00000107796/ENSG00000240583	2
GO:0021795	cerebral cortex cell migration	2/148	36/11396	0.0555556	4.27778	2.25939	0.0792397	0.425029	0.379256	ENSG00000112139/ENSG00000150764	2
GO:0048012	hepatocyte growth factor receptor signaling pathway	2/148	36/11396	0.0555556	4.27778	2.25939	0.0792397	0.425029	0.379256	ENSG00000102755/ENSG00000153208	2
GO:0051965	positive regulation of synapse assembly	2/148	36/11396	0.0555556	4.27778	2.25939	0.0792397	0.425029	0.379256	ENSG00000158258/ENSG00000180914	2
GO:1902686	mitochondrial outer membrane permeabilization involved in programmed cell death	2/148	36/11396	0.0555556	4.27778	2.25939	0.0792397	0.425029	0.379256	ENSG00000137331/ENSG00000176171	2
GO:1902991	regulation of amyloid precursor protein catabolic process	2/148	36/11396	0.0555556	4.27778	2.25939	0.0792397	0.425029	0.379256	ENSG00000130203/ENSG00000169242	2
GO:0007015	actin filament organization	8/148	344/11396	0.0232558	1.7907	1.70812	0.0794609	0.425266	0.379468	ENSG00000049540/ENSG00000106799/ENSG00000118523/ENSG00000122786/ENSG00000130176/ENSG00000158769/ENSG00000172403/ENSG00000198467	8
GO:0009137	purine nucleoside diphosphate catabolic process	3/148	78/11396	0.0384615	2.96154	1.99393	0.0808596	0.428931	0.382737	ENSG00000067057/ENSG00000134333/ENSG00000137331	3
GO:0009181	purine ribonucleoside diphosphate catabolic process	3/148	78/11396	0.0384615	2.96154	1.99393	0.0808596	0.428931	0.382737	ENSG00000067057/ENSG00000134333/ENSG00000137331	3
GO:0019364	pyridine nucleotide catabolic process	3/148	78/11396	0.0384615	2.96154	1.99393	0.0808596	0.428931	0.382737	ENSG00000067057/ENSG00000134333/ENSG00000137331	3
GO:0032456	endocytic recycling	3/148	78/11396	0.0384615	2.96154	1.99393	0.0808596	0.428931	0.382737	ENSG00000144596/ENSG00000179841/ENSG00000213047	3
GO:0048167	regulation of synaptic plasticity	4/148	126/11396	0.031746	2.44444	1.87014	0.0815494	0.431637	0.385152	ENSG00000130203/ENSG00000135919/ENSG00000173227/ENSG00000179841	4
GO:0000768	syncytium formation by plasma membrane fusion	2/148	37/11396	0.0540541	4.16216	2.20986	0.0830775	0.435885	0.388943	ENSG00000107957/ENSG00000148848	2
GO:0060071	Wnt signaling pathway, planar cell polarity pathway	2/148	37/11396	0.0540541	4.16216	2.20986	0.0830775	0.435885	0.388943	ENSG00000075275/ENSG00000165617	2
GO:0097720	calcineurin-mediated signaling	2/148	37/11396	0.0540541	4.16216	2.20986	0.0830775	0.435885	0.388943	ENSG00000071282/ENSG00000179841	2
GO:0140253	cell-cell fusion	2/148	37/11396	0.0540541	4.16216	2.20986	0.0830775	0.435885	0.388943	ENSG00000107957/ENSG00000148848	2
GO:0008543	fibroblast growth factor receptor signaling pathway	3/148	79/11396	0.0379747	2.92405	1.96841	0.0832871	0.436032	0.389074	ENSG00000102755/ENSG00000118523/ENSG00000153208	3
GO:0072659	protein localization to plasma membrane	6/148	234/11396	0.025641	1.97436	1.72745	0.0844591	0.43993	0.392552	ENSG00000111057/ENSG00000117228/ENSG00000132329/ENSG00000144596/ENSG00000158769/ENSG00000179841	6
GO:0043604	amide biosynthetic process	4/148	128/11396	0.03125	2.40625	1.83525	0.0852586	0.43993	0.392552	ENSG00000117069/ENSG00000121578/ENSG00000172508/ENSG00000206527	4
GO:0007229	integrin-mediated signaling pathway	3/148	80/11396	0.0375	2.8875	1.94328	0.0857458	0.43993	0.392552	ENSG00000118523/ENSG00000137809/ENSG00000138448	3
GO:0072009	nephron epithelium development	3/148	80/11396	0.0375	2.8875	1.94328	0.0857458	0.43993	0.392552	ENSG00000105696/ENSG00000146021/ENSG00000240583	3
GO:1990830	cellular response to leukemia inhibitory factor	3/148	80/11396	0.0375	2.8875	1.94328	0.0857458	0.43993	0.392552	ENSG00000067057/ENSG00000158186/ENSG00000170340	3
GO:0001667	ameboidal-type cell migration	5/148	181/11396	0.0276243	2.12707	1.75324	0.0868631	0.43993	0.392552	ENSG00000107796/ENSG00000122694/ENSG00000204217/ENSG00000240583/ENSG00000261150	5
GO:0006509	membrane protein ectodomain proteolysis	2/148	38/11396	0.0526316	4.05263	2.16205	0.0869713	0.43993	0.392552	ENSG00000112293/ENSG00000130203	2
GO:0010634	positive regulation of epithelial cell migration	2/148	38/11396	0.0526316	4.05263	2.16205	0.0869713	0.43993	0.392552	ENSG00000122694/ENSG00000204217	2
GO:0019233	sensory perception of pain	2/148	38/11396	0.0526316	4.05263	2.16205	0.0869713	0.43993	0.392552	ENSG00000014257/ENSG00000240583	2
GO:0034205	amyloid-beta formation	2/148	38/11396	0.0526316	4.05263	2.16205	0.0869713	0.43993	0.392552	ENSG00000130203/ENSG00000169242	2
GO:0035794	positive regulation of mitochondrial membrane permeability	2/148	38/11396	0.0526316	4.05263	2.16205	0.0869713	0.43993	0.392552	ENSG00000137331/ENSG00000176171	2
GO:0043457	regulation of cellular respiration	2/148	38/11396	0.0526316	4.05263	2.16205	0.0869713	0.43993	0.392552	ENSG00000162433/ENSG00000176171	2
GO:0061005	cell differentiation involved in kidney development	2/148	38/11396	0.0526316	4.05263	2.16205	0.0869713	0.43993	0.392552	ENSG00000100311/ENSG00000107796	2
GO:0009166	nucleotide catabolic process	4/148	129/11396	0.0310078	2.3876	1.81804	0.0871438	0.43993	0.392552	ENSG00000067057/ENSG00000134333/ENSG00000137331/ENSG00000139372	4
GO:0018108	peptidyl-tyrosine phosphorylation	4/148	129/11396	0.0310078	2.3876	1.81804	0.0871438	0.43993	0.392552	ENSG00000086991/ENSG00000100311/ENSG00000102755/ENSG00000169242	4
GO:0046890	regulation of lipid biosynthetic process	4/148	129/11396	0.0310078	2.3876	1.81804	0.0871438	0.43993	0.392552	ENSG00000100311/ENSG00000112293/ENSG00000130203/ENSG00000151468	4
GO:0061138	morphogenesis of a branching epithelium	4/148	129/11396	0.0310078	2.3876	1.81804	0.0871438	0.43993	0.392552	ENSG00000041982/ENSG00000075275/ENSG00000105696/ENSG00000187498	4
GO:0009134	nucleoside diphosphate catabolic process	3/148	81/11396	0.037037	2.85185	1.91854	0.0882352	0.441727	0.394156	ENSG00000067057/ENSG00000134333/ENSG00000137331	3
GO:0009191	ribonucleoside diphosphate catabolic process	3/148	81/11396	0.037037	2.85185	1.91854	0.0882352	0.441727	0.394156	ENSG00000067057/ENSG00000134333/ENSG00000137331	3
GO:0030148	sphingolipid biosynthetic process	3/148	81/11396	0.037037	2.85185	1.91854	0.0882352	0.441727	0.394156	ENSG00000117069/ENSG00000121578/ENSG00000206527	3
GO:0072526	pyridine-containing compound catabolic process	3/148	81/11396	0.037037	2.85185	1.91854	0.0882352	0.441727	0.394156	ENSG00000067057/ENSG00000134333/ENSG00000137331	3
GO:1903532	positive regulation of secretion by cell	5/148	182/11396	0.0274725	2.11538	1.73992	0.0884318	0.441791	0.394213	ENSG00000112293/ENSG00000133026/ENSG00000148677/ENSG00000163083/ENSG00000180914	5
GO:0018212	peptidyl-tyrosine modification	4/148	130/11396	0.0307692	2.36923	1.801	0.0890492	0.44289	0.395194	ENSG00000086991/ENSG00000100311/ENSG00000102755/ENSG00000169242	4
GO:0050920	regulation of chemotaxis	4/148	130/11396	0.0307692	2.36923	1.801	0.0890492	0.44289	0.395194	ENSG00000100311/ENSG00000137285/ENSG00000169429/ENSG00000204217	4
GO:0120039	plasma membrane bounded cell projection morphogenesis	10/148	474/11396	0.021097	1.62447	1.59295	0.0892047	0.44289	0.395194	ENSG00000105290/ENSG00000130203/ENSG00000134259/ENSG00000137285/ENSG00000166924/ENSG00000169242/ENSG00000169439/ENSG00000170340/ENSG00000171533/ENSG00000204217	10
GO:0110020	regulation of actomyosin structure organization	3/148	82/11396	0.0365854	2.81707	1.89418	0.0907549	0.444061	0.396238	ENSG00000106799/ENSG00000118523/ENSG00000158769	3
GO:1990823	response to leukemia inhibitory factor	3/148	82/11396	0.0365854	2.81707	1.89418	0.0907549	0.444061	0.396238	ENSG00000067057/ENSG00000158186/ENSG00000170340	3
GO:0006949	syncytium formation	2/148	39/11396	0.0512821	3.94872	2.11585	0.0909189	0.444061	0.396238	ENSG00000107957/ENSG00000148848	2
GO:0017156	calcium-ion regulated exocytosis	2/148	39/11396	0.0512821	3.94872	2.11585	0.0909189	0.444061	0.396238	ENSG00000157570/ENSG00000173227	2
GO:0031670	cellular response to nutrient	2/148	39/11396	0.0512821	3.94872	2.11585	0.0909189	0.444061	0.396238	ENSG00000041982/ENSG00000147883	2
GO:0048286	lung alveolus development	2/148	39/11396	0.0512821	3.94872	2.11585	0.0909189	0.444061	0.396238	ENSG00000141052/ENSG00000204217	2
GO:0050709	negative regulation of protein secretion	2/148	39/11396	0.0512821	3.94872	2.11585	0.0909189	0.444061	0.396238	ENSG00000130203/ENSG00000163083	2
GO:0060976	coronary vasculature development	2/148	39/11396	0.0512821	3.94872	2.11585	0.0909189	0.444061	0.396238	ENSG00000106799/ENSG00000141052	2
GO:0001932	regulation of protein phosphorylation	10/148	476/11396	0.0210084	1.61765	1.579	0.0911051	0.444068	0.396244	ENSG00000086991/ENSG00000100311/ENSG00000102755/ENSG00000130203/ENSG00000141052/ENSG00000147883/ENSG00000169242/ENSG00000172403/ENSG00000172575/ENSG00000182541	10
GO:0048858	cell projection morphogenesis	10/148	478/11396	0.0209205	1.61088	1.56512	0.0930298	0.451128	0.402544	ENSG00000105290/ENSG00000130203/ENSG00000134259/ENSG00000137285/ENSG00000166924/ENSG00000169242/ENSG00000169439/ENSG00000170340/ENSG00000171533/ENSG00000204217	10
GO:0007162	negative regulation of cell adhesion	5/148	185/11396	0.027027	2.08108	1.70048	0.0932266	0.451128	0.402544	ENSG00000041982/ENSG00000076641/ENSG00000117228/ENSG00000135919/ENSG00000137507	5
GO:0005975	carbohydrate metabolic process	9/148	417/11396	0.0215827	1.66187	1.57947	0.0932965	0.451128	0.402544	ENSG00000067057/ENSG00000100311/ENSG00000112293/ENSG00000117069/ENSG00000121578/ENSG00000134333/ENSG00000137331/ENSG00000165434/ENSG00000176928	9
GO:0071902	positive regulation of protein serine/threonine kinase activity	3/148	83/11396	0.0361446	2.78313	1.87018	0.0933045	0.451128	0.402544	ENSG00000100311/ENSG00000102755/ENSG00000172575	3
GO:0006816	calcium ion transport	6/148	241/11396	0.0248963	1.91701	1.65044	0.0940342	0.451661	0.403019	ENSG00000100311/ENSG00000132329/ENSG00000138448/ENSG00000149596/ENSG00000158966/ENSG00000179841	6
GO:0051222	positive regulation of protein transport	5/148	186/11396	0.0268817	2.06989	1.6875	0.0948541	0.451661	0.403019	ENSG00000112293/ENSG00000130203/ENSG00000133026/ENSG00000148677/ENSG00000179841	5
GO:0055001	muscle cell development	4/148	133/11396	0.0300752	2.31579	1.7508	0.0948854	0.451661	0.403019	ENSG00000118194/ENSG00000133392/ENSG00000148677/ENSG00000175183	4
GO:0046578	regulation of Ras protein signal transduction	2/148	40/11396	0.05	3.85	2.07115	0.0949183	0.451661	0.403019	ENSG00000134259/ENSG00000172575	2
GO:0051966	regulation of synaptic transmission, glutamatergic	2/148	40/11396	0.05	3.85	2.07115	0.0949183	0.451661	0.403019	ENSG00000135919/ENSG00000180914	2
GO:0170041	non-proteinogenic amino acid metabolic process	2/148	40/11396	0.05	3.85	2.07115	0.0949183	0.451661	0.403019	ENSG00000086991/ENSG00000152952	2
GO:1902108	regulation of mitochondrial membrane permeability involved in apoptotic process	2/148	40/11396	0.05	3.85	2.07115	0.0949183	0.451661	0.403019	ENSG00000137331/ENSG00000176171	2
GO:1905710	positive regulation of membrane permeability	2/148	40/11396	0.05	3.85	2.07115	0.0949183	0.451661	0.403019	ENSG00000137331/ENSG00000176171	2
GO:0014902	myotube differentiation	3/148	84/11396	0.0357143	2.75	1.84654	0.0958836	0.454056	0.405157	ENSG00000112183/ENSG00000141052/ENSG00000148848	3
GO:0046660	female sex differentiation	3/148	84/11396	0.0357143	2.75	1.84654	0.0958836	0.454056	0.405157	ENSG00000106003/ENSG00000153208/ENSG00000163083	3
GO:0048732	gland development	7/148	300/11396	0.0233333	1.79667	1.604	0.0959886	0.454056	0.405157	ENSG00000041982/ENSG00000106799/ENSG00000135919/ENSG00000147883/ENSG00000163083/ENSG00000180914/ENSG00000213626	7
GO:0001837	epithelial to mesenchymal transition	4/148	135/11396	0.0296296	2.28148	1.71807	0.0988747	0.461784	0.412053	ENSG00000106799/ENSG00000122694/ENSG00000144730/ENSG00000169242	4
GO:0001910	regulation of leukocyte mediated cytotoxicity	2/148	41/11396	0.0487805	3.7561	2.02788	0.0989675	0.461784	0.412053	ENSG00000143217/ENSG00000172575	2
GO:0002228	natural killer cell mediated immunity	2/148	41/11396	0.0487805	3.7561	2.02788	0.0989675	0.461784	0.412053	ENSG00000143217/ENSG00000172575	2
GO:0022029	telencephalon cell migration	2/148	41/11396	0.0487805	3.7561	2.02788	0.0989675	0.461784	0.412053	ENSG00000112139/ENSG00000150764	2
GO:0030514	negative regulation of BMP signaling pathway	2/148	41/11396	0.0487805	3.7561	2.02788	0.0989675	0.461784	0.412053	ENSG00000163328/ENSG00000164619	2
GO:0042267	natural killer cell mediated cytotoxicity	2/148	41/11396	0.0487805	3.7561	2.02788	0.0989675	0.461784	0.412053	ENSG00000143217/ENSG00000172575	2
GO:0051496	positive regulation of stress fiber assembly	2/148	41/11396	0.0487805	3.7561	2.02788	0.0989675	0.461784	0.412053	ENSG00000106799/ENSG00000118523	2
GO:0051046	regulation of secretion	8/148	362/11396	0.0220994	1.70166	1.55619	0.0993003	0.462439	0.412637	ENSG00000112293/ENSG00000130203/ENSG00000133026/ENSG00000148677/ENSG00000163083/ENSG00000173227/ENSG00000180914/ENSG00000240583	8
GO:0050678	regulation of epithelial cell proliferation	6/148	245/11396	0.0244898	1.88571	1.60757	0.099759	0.463677	0.413741	ENSG00000100311/ENSG00000102755/ENSG00000106799/ENSG00000130203/ENSG00000147883/ENSG00000261150	6
GO:0055007	cardiac muscle cell differentiation	3/148	86/11396	0.0348837	2.68605	1.80027	0.101128	0.467747	0.417373	ENSG00000086991/ENSG00000133392/ENSG00000141052	3
GO:1902414	protein localization to cell junction	3/148	86/11396	0.0348837	2.68605	1.80027	0.101128	0.467747	0.417373	ENSG00000096696/ENSG00000144596/ENSG00000158769	3
GO:0036293	response to decreased oxygen levels	6/148	246/11396	0.0243902	1.87805	1.59698	0.101219	0.467747	0.417373	ENSG00000141052/ENSG00000152952/ENSG00000162433/ENSG00000176171/ENSG00000180914/ENSG00000240583	6
GO:0043085	positive regulation of catalytic activity	8/148	364/11396	0.021978	1.69231	1.53983	0.101664	0.468905	0.418406	ENSG00000086991/ENSG00000100311/ENSG00000102755/ENSG00000112293/ENSG00000113389/ENSG00000130203/ENSG00000169242/ENSG00000172575	8
GO:0016049	cell growth	8/148	365/11396	0.0219178	1.68767	1.53169	0.102858	0.470844	0.420137	ENSG00000041982/ENSG00000103175/ENSG00000106799/ENSG00000128422/ENSG00000130203/ENSG00000135919/ENSG00000141052/ENSG00000204217	8
GO:0001541	ovarian follicle development	2/148	42/11396	0.047619	3.66667	1.98595	0.103065	0.470844	0.420137	ENSG00000106003/ENSG00000163083	2
GO:0043462	regulation of ATP-dependent activity	2/148	42/11396	0.047619	3.66667	1.98595	0.103065	0.470844	0.420137	ENSG00000118194/ENSG00000198467	2
GO:0045744	negative regulation of G protein-coupled receptor signaling pathway	2/148	42/11396	0.047619	3.66667	1.98595	0.103065	0.470844	0.420137	ENSG00000105290/ENSG00000169429	2
GO:0048146	positive regulation of fibroblast proliferation	2/148	42/11396	0.047619	3.66667	1.98595	0.103065	0.470844	0.420137	ENSG00000100311/ENSG00000240583	2
GO:1902905	positive regulation of supramolecular fiber organization	4/148	138/11396	0.0289855	2.23188	1.67005	0.105003	0.477959	0.426485	ENSG00000106799/ENSG00000118523/ENSG00000130203/ENSG00000172403	4
GO:0006935	chemotaxis	6/148	249/11396	0.0240964	1.85542	1.56549	0.105665	0.477959	0.426485	ENSG00000100311/ENSG00000102755/ENSG00000137285/ENSG00000138448/ENSG00000169429/ENSG00000204217	6
GO:0042330	taxis	6/148	249/11396	0.0240964	1.85542	1.56549	0.105665	0.477959	0.426485	ENSG00000100311/ENSG00000102755/ENSG00000137285/ENSG00000138448/ENSG00000169429/ENSG00000204217	6
GO:1904950	negative regulation of establishment of protein localization	3/148	88/11396	0.0340909	2.625	1.7553	0.106486	0.477959	0.426485	ENSG00000102471/ENSG00000130203/ENSG00000163083	3
GO:2000278	regulation of DNA biosynthetic process	3/148	88/11396	0.0340909	2.625	1.7553	0.106486	0.477959	0.426485	ENSG00000086991/ENSG00000100311/ENSG00000148677	3
GO:0007369	gastrulation	4/148	139/11396	0.028777	2.21583	1.65432	0.107084	0.477959	0.426485	ENSG00000060718/ENSG00000134871/ENSG00000138448/ENSG00000204217	4
GO:0006801	superoxide metabolic process	2/148	43/11396	0.0465116	3.5814	1.94529	0.107208	0.477959	0.426485	ENSG00000086991/ENSG00000107957	2
GO:0021885	forebrain cell migration	2/148	43/11396	0.0465116	3.5814	1.94529	0.107208	0.477959	0.426485	ENSG00000112139/ENSG00000150764	2
GO:0022600	digestive system process	2/148	43/11396	0.0465116	3.5814	1.94529	0.107208	0.477959	0.426485	ENSG00000158769/ENSG00000240583	2
GO:0050906	detection of stimulus involved in sensory perception	2/148	43/11396	0.0465116	3.5814	1.94529	0.107208	0.477959	0.426485	ENSG00000060718/ENSG00000135919	2
GO:0050918	positive chemotaxis	2/148	43/11396	0.0465116	3.5814	1.94529	0.107208	0.477959	0.426485	ENSG00000100311/ENSG00000169429	2
GO:0060425	lung morphogenesis	2/148	43/11396	0.0465116	3.5814	1.94529	0.107208	0.477959	0.426485	ENSG00000041982/ENSG00000075275	2
GO:0097006	regulation of plasma lipoprotein particle levels	2/148	43/11396	0.0465116	3.5814	1.94529	0.107208	0.477959	0.426485	ENSG00000112293/ENSG00000130203	2
GO:0001763	morphogenesis of a branching structure	4/148	140/11396	0.0285714	2.2	1.63872	0.109183	0.484968	0.43274	ENSG00000041982/ENSG00000075275/ENSG00000105696/ENSG00000187498	4
GO:0098876	vesicle-mediated transport to the plasma membrane	4/148	140/11396	0.0285714	2.2	1.63872	0.109183	0.484968	0.43274	ENSG00000111057/ENSG00000144596/ENSG00000179841/ENSG00000213047	4
GO:0051056	regulation of small GTPase mediated signal transduction	6/148	252/11396	0.0238095	1.83333	1.53444	0.110213	0.488636	0.436013	ENSG00000130203/ENSG00000134259/ENSG00000138448/ENSG00000158769/ENSG00000172575/ENSG00000180448	6
GO:1902895	positive regulation of miRNA transcription	2/148	44/11396	0.0454545	3.5	1.90581	0.111395	0.492968	0.439878	ENSG00000100311/ENSG00000141052	2
GO:0007409	axonogenesis	7/148	312/11396	0.0224359	1.72756	1.49469	0.111878	0.493619	0.440459	ENSG00000105290/ENSG00000130203/ENSG00000137285/ENSG00000169242/ENSG00000170340/ENSG00000171533/ENSG00000204217	7
GO:0045834	positive regulation of lipid metabolic process	3/148	90/11396	0.0333333	2.56667	1.71157	0.111953	0.493619	0.440459	ENSG00000112293/ENSG00000130203/ENSG00000151468	3
GO:0040008	regulation of growth	9/148	436/11396	0.0206422	1.58945	1.43958	0.114346	0.49507	0.441754	ENSG00000041982/ENSG00000103175/ENSG00000106799/ENSG00000128422/ENSG00000130203/ENSG00000135919/ENSG00000141052/ENSG00000204217/ENSG00000261150	9
GO:0006220	pyrimidine nucleotide metabolic process	2/148	45/11396	0.0444444	3.42222	1.86747	0.115624	0.49507	0.441754	ENSG00000139372/ENSG00000147224	2
GO:0031341	regulation of cell killing	2/148	45/11396	0.0444444	3.42222	1.86747	0.115624	0.49507	0.441754	ENSG00000143217/ENSG00000172575	2
GO:0070509	calcium ion import	2/148	45/11396	0.0444444	3.42222	1.86747	0.115624	0.49507	0.441754	ENSG00000100311/ENSG00000179841	2
GO:0051223	regulation of protein transport	7/148	316/11396	0.0221519	1.7057	1.45929	0.117469	0.49507	0.441754	ENSG00000102471/ENSG00000112293/ENSG00000130203/ENSG00000133026/ENSG00000148677/ENSG00000163083/ENSG00000179841	7
GO:0050921	positive regulation of chemotaxis	3/148	92/11396	0.0326087	2.51087	1.669	0.117525	0.49507	0.441754	ENSG00000100311/ENSG00000169429/ENSG00000204217	3
GO:0051250	negative regulation of lymphocyte activation	3/148	92/11396	0.0326087	2.51087	1.669	0.117525	0.49507	0.441754	ENSG00000076641/ENSG00000137507/ENSG00000153208	3
GO:0007528	neuromuscular junction development	2/148	46/11396	0.0434783	3.34783	1.83019	0.119894	0.49507	0.441754	ENSG00000041982/ENSG00000187498	2
GO:1901292	nucleoside phosphate catabolic process	4/148	145/11396	0.0275862	2.12414	1.56264	0.119955	0.49507	0.441754	ENSG00000067057/ENSG00000134333/ENSG00000137331/ENSG00000139372	4
GO:0002934	desmosome organization	1/148	10/11396	0.1	7.7	2.43131	0.122583	0.49507	0.441754	ENSG00000096696	1
GO:0003222	ventricular trabecula myocardium morphogenesis	1/148	10/11396	0.1	7.7	2.43131	0.122583	0.49507	0.441754	ENSG00000106799	1
GO:0006002	fructose 6-phosphate metabolic process	1/148	10/11396	0.1	7.7	2.43131	0.122583	0.49507	0.441754	ENSG00000067057	1
GO:0007271	synaptic transmission, cholinergic	1/148	10/11396	0.1	7.7	2.43131	0.122583	0.49507	0.441754	ENSG00000130203	1
GO:0010642	negative regulation of platelet-derived growth factor receptor signaling pathway	1/148	10/11396	0.1	7.7	2.43131	0.122583	0.49507	0.441754	ENSG00000141052	1
GO:0010745	negative regulation of macrophage derived foam cell differentiation	1/148	10/11396	0.1	7.7	2.43131	0.122583	0.49507	0.441754	ENSG00000138448	1
GO:0021670	lateral ventricle development	1/148	10/11396	0.1	7.7	2.43131	0.122583	0.49507	0.441754	ENSG00000240583	1
GO:0030213	hyaluronan biosynthetic process	1/148	10/11396	0.1	7.7	2.43131	0.122583	0.49507	0.441754	ENSG00000100311	1
GO:0030728	ovulation	1/148	10/11396	0.1	7.7	2.43131	0.122583	0.49507	0.441754	ENSG00000163083	1
GO:0030953	astral microtubule organization	1/148	10/11396	0.1	7.7	2.43131	0.122583	0.49507	0.441754	ENSG00000182541	1
GO:0032025	response to cobalt ion	1/148	10/11396	0.1	7.7	2.43131	0.122583	0.49507	0.441754	ENSG00000176171	1
GO:0032274	gonadotropin secretion	1/148	10/11396	0.1	7.7	2.43131	0.122583	0.49507	0.441754	ENSG00000163083	1
GO:0032488	Cdc42 protein signal transduction	1/148	10/11396	0.1	7.7	2.43131	0.122583	0.49507	0.441754	ENSG00000130203	1
GO:0033147	negative regulation of intracellular estrogen receptor signaling pathway	1/148	10/11396	0.1	7.7	2.43131	0.122583	0.49507	0.441754	ENSG00000213626	1
GO:0033690	positive regulation of osteoblast proliferation	1/148	10/11396	0.1	7.7	2.43131	0.122583	0.49507	0.441754	ENSG00000138448	1
GO:0034111	negative regulation of homotypic cell-cell adhesion	1/148	10/11396	0.1	7.7	2.43131	0.122583	0.49507	0.441754	ENSG00000135919	1
GO:0034112	positive regulation of homotypic cell-cell adhesion	1/148	10/11396	0.1	7.7	2.43131	0.122583	0.49507	0.441754	ENSG00000158769	1
GO:0035694	mitochondrial protein catabolic process	1/148	10/11396	0.1	7.7	2.43131	0.122583	0.49507	0.441754	ENSG00000176171	1
GO:0039692	single stranded viral RNA replication via double stranded DNA intermediate	1/148	10/11396	0.1	7.7	2.43131	0.122583	0.49507	0.441754	ENSG00000169429	1
GO:0042182	ketone catabolic process	1/148	10/11396	0.1	7.7	2.43131	0.122583	0.49507	0.441754	ENSG00000025423	1
GO:0042403	thyroid hormone metabolic process	1/148	10/11396	0.1	7.7	2.43131	0.122583	0.49507	0.441754	ENSG00000176928	1
GO:0042761	very long-chain fatty acid biosynthetic process	1/148	10/11396	0.1	7.7	2.43131	0.122583	0.49507	0.441754	ENSG00000206527	1
GO:0045906	negative regulation of vasoconstriction	1/148	10/11396	0.1	7.7	2.43131	0.122583	0.49507	0.441754	ENSG00000204217	1
GO:0045954	positive regulation of natural killer cell mediated cytotoxicity	1/148	10/11396	0.1	7.7	2.43131	0.122583	0.49507	0.441754	ENSG00000172575	1
GO:0046007	negative regulation of activated T cell proliferation	1/148	10/11396	0.1	7.7	2.43131	0.122583	0.49507	0.441754	ENSG00000137507	1
GO:0051782	negative regulation of cell division	1/148	10/11396	0.1	7.7	2.43131	0.122583	0.49507	0.441754	ENSG00000099994	1
GO:0060295	regulation of cilium movement involved in cell motility	1/148	10/11396	0.1	7.7	2.43131	0.122583	0.49507	0.441754	ENSG00000166863	1
GO:0060379	cardiac muscle cell myoblast differentiation	1/148	10/11396	0.1	7.7	2.43131	0.122583	0.49507	0.441754	ENSG00000141052	1
GO:0060413	atrial septum morphogenesis	1/148	10/11396	0.1	7.7	2.43131	0.122583	0.49507	0.441754	ENSG00000204217	1
GO:0062042	regulation of cardiac epithelial to mesenchymal transition	1/148	10/11396	0.1	7.7	2.43131	0.122583	0.49507	0.441754	ENSG00000106799	1
GO:0072498	embryonic skeletal joint development	1/148	10/11396	0.1	7.7	2.43131	0.122583	0.49507	0.441754	ENSG00000143816	1
GO:0072683	T cell extravasation	1/148	10/11396	0.1	7.7	2.43131	0.122583	0.49507	0.441754	ENSG00000158769	1
GO:0090557	establishment of endothelial intestinal barrier	1/148	10/11396	0.1	7.7	2.43131	0.122583	0.49507	0.441754	ENSG00000158769	1
GO:0097067	cellular response to thyroid hormone stimulus	1/148	10/11396	0.1	7.7	2.43131	0.122583	0.49507	0.441754	ENSG00000163083	1
GO:0106072	negative regulation of adenylate cyclase-activating G protein-coupled receptor signaling pathway	1/148	10/11396	0.1	7.7	2.43131	0.122583	0.49507	0.441754	ENSG00000105290	1
GO:1900272	negative regulation of long-term synaptic potentiation	1/148	10/11396	0.1	7.7	2.43131	0.122583	0.49507	0.441754	ENSG00000130203	1
GO:1901722	regulation of cell proliferation involved in kidney development	1/148	10/11396	0.1	7.7	2.43131	0.122583	0.49507	0.441754	ENSG00000100311	1
GO:1902019	regulation of cilium-dependent cell motility	1/148	10/11396	0.1	7.7	2.43131	0.122583	0.49507	0.441754	ENSG00000166863	1
GO:1902950	regulation of dendritic spine maintenance	1/148	10/11396	0.1	7.7	2.43131	0.122583	0.49507	0.441754	ENSG00000130203	1
GO:1904753	negative regulation of vascular associated smooth muscle cell migration	1/148	10/11396	0.1	7.7	2.43131	0.122583	0.49507	0.441754	ENSG00000141052	1
GO:2000644	regulation of receptor catabolic process	1/148	10/11396	0.1	7.7	2.43131	0.122583	0.49507	0.441754	ENSG00000130203	1
GO:0050728	negative regulation of inflammatory response	3/148	94/11396	0.0319149	2.45745	1.62753	0.123199	0.495909	0.442502	ENSG00000103175/ENSG00000130203/ENSG00000137331	3
GO:0019221	cytokine-mediated signaling pathway	7/148	320/11396	0.021875	1.68437	1.42439	0.123203	0.495909	0.442502	ENSG00000082512/ENSG00000100311/ENSG00000102755/ENSG00000111057/ENSG00000144730/ENSG00000151468/ENSG00000153208	7
GO:0006687	glycosphingolipid metabolic process	2/148	47/11396	0.0425532	3.2766	1.79393	0.124203	0.497431	0.443861	ENSG00000117069/ENSG00000121578	2
GO:0007586	digestion	2/148	47/11396	0.0425532	3.2766	1.79393	0.124203	0.497431	0.443861	ENSG00000158769/ENSG00000240583	2
GO:0010718	positive regulation of epithelial to mesenchymal transition	2/148	47/11396	0.0425532	3.2766	1.79393	0.124203	0.497431	0.443861	ENSG00000106799/ENSG00000122694	2
GO:0006090	pyruvate metabolic process	3/148	95/11396	0.0315789	2.43158	1.6072	0.126073	0.497897	0.444276	ENSG00000067057/ENSG00000134333/ENSG00000137331	3
GO:0051962	positive regulation of nervous system development	5/148	204/11396	0.0245098	1.88725	1.46676	0.126567	0.497897	0.444276	ENSG00000135919/ENSG00000158258/ENSG00000171533/ENSG00000180914/ENSG00000204217	5
GO:0007411	axon guidance	4/148	148/11396	0.027027	2.08108	1.51845	0.126632	0.497897	0.444276	ENSG00000137285/ENSG00000169242/ENSG00000170340/ENSG00000204217	4
GO:0030101	natural killer cell activation	2/148	48/11396	0.0416667	3.20833	1.75864	0.128548	0.497897	0.444276	ENSG00000153208/ENSG00000172575	2
GO:0070527	platelet aggregation	2/148	48/11396	0.0416667	3.20833	1.75864	0.128548	0.497897	0.444276	ENSG00000135919/ENSG00000158769	2
GO:0120193	tight junction organization	2/148	48/11396	0.0416667	3.20833	1.75864	0.128548	0.497897	0.444276	ENSG00000106799/ENSG00000158769	2
GO:1904427	positive regulation of calcium ion transmembrane transport	2/148	48/11396	0.0416667	3.20833	1.75864	0.128548	0.497897	0.444276	ENSG00000149596/ENSG00000179841	2
GO:0097485	neuron projection guidance	4/148	149/11396	0.0268456	2.06711	1.50396	0.128891	0.497897	0.444276	ENSG00000137285/ENSG00000169242/ENSG00000170340/ENSG00000204217	4
GO:0007265	Ras protein signal transduction	3/148	97/11396	0.0309278	2.38144	1.56729	0.131894	0.497897	0.444276	ENSG00000134259/ENSG00000158186/ENSG00000172575	3
GO:0033363	secretory granule organization	2/148	49/11396	0.0408163	3.14286	1.72425	0.132929	0.497897	0.444276	ENSG00000135919/ENSG00000240583	2
GO:0035567	non-canonical Wnt signaling pathway	2/148	49/11396	0.0408163	3.14286	1.72425	0.132929	0.497897	0.444276	ENSG00000075275/ENSG00000165617	2
GO:0050435	amyloid-beta metabolic process	2/148	49/11396	0.0408163	3.14286	1.72425	0.132929	0.497897	0.444276	ENSG00000130203/ENSG00000169242	2
GO:0001574	ganglioside biosynthetic process	1/148	11/11396	0.0909091	7	2.28366	0.133988	0.497897	0.444276	ENSG00000117069	1
GO:0001964	startle response	1/148	11/11396	0.0909091	7	2.28366	0.133988	0.497897	0.444276	ENSG00000130751	1
GO:0002717	positive regulation of natural killer cell mediated immunity	1/148	11/11396	0.0909091	7	2.28366	0.133988	0.497897	0.444276	ENSG00000172575	1
GO:0003188	heart valve formation	1/148	11/11396	0.0909091	7	2.28366	0.133988	0.497897	0.444276	ENSG00000169242	1
GO:0003198	epithelial to mesenchymal transition involved in endocardial cushion formation	1/148	11/11396	0.0909091	7	2.28366	0.133988	0.497897	0.444276	ENSG00000106799	1
GO:0006285	base-excision repair, AP site formation	1/148	11/11396	0.0909091	7	2.28366	0.133988	0.497897	0.444276	ENSG00000139372	1
GO:0009188	ribonucleoside diphosphate biosynthetic process	1/148	11/11396	0.0909091	7	2.28366	0.133988	0.497897	0.444276	ENSG00000162433	1
GO:0010917	negative regulation of mitochondrial membrane potential	1/148	11/11396	0.0909091	7	2.28366	0.133988	0.497897	0.444276	ENSG00000176171	1
GO:0014004	microglia differentiation	1/148	11/11396	0.0909091	7	2.28366	0.133988	0.497897	0.444276	ENSG00000134198	1
GO:0015803	branched-chain amino acid transport	1/148	11/11396	0.0909091	7	2.28366	0.133988	0.497897	0.444276	ENSG00000197106	1
GO:0021859	pyramidal neuron differentiation	1/148	11/11396	0.0909091	7	2.28366	0.133988	0.497897	0.444276	ENSG00000170390	1
GO:0023019	signal transduction involved in regulation of gene expression	1/148	11/11396	0.0909091	7	2.28366	0.133988	0.497897	0.444276	ENSG00000082512	1
GO:0030540	female genitalia development	1/148	11/11396	0.0909091	7	2.28366	0.133988	0.497897	0.444276	ENSG00000153208	1
GO:0030903	notochord development	1/148	11/11396	0.0909091	7	2.28366	0.133988	0.497897	0.444276	ENSG00000169242	1
GO:0032780	negative regulation of ATP-dependent activity	1/148	11/11396	0.0909091	7	2.28366	0.133988	0.497897	0.444276	ENSG00000118194	1
GO:0035590	purinergic nucleotide receptor signaling pathway	1/148	11/11396	0.0909091	7	2.28366	0.133988	0.497897	0.444276	ENSG00000014257	1
GO:0035809	regulation of urine volume	1/148	11/11396	0.0909091	7	2.28366	0.133988	0.497897	0.444276	ENSG00000113389	1
GO:0043116	negative regulation of vascular permeability	1/148	11/11396	0.0909091	7	2.28366	0.133988	0.497897	0.444276	ENSG00000130203	1
GO:0043117	positive regulation of vascular permeability	1/148	11/11396	0.0909091	7	2.28366	0.133988	0.497897	0.444276	ENSG00000130203	1
GO:0043517	positive regulation of DNA damage response, signal transduction by p53 class mediator	1/148	11/11396	0.0909091	7	2.28366	0.133988	0.497897	0.444276	ENSG00000148677	1
GO:0045837	negative regulation of membrane potential	1/148	11/11396	0.0909091	7	2.28366	0.133988	0.497897	0.444276	ENSG00000176171	1
GO:0048251	elastic fiber assembly	1/148	11/11396	0.0909091	7	2.28366	0.133988	0.497897	0.444276	ENSG00000133392	1
GO:0050930	induction of positive chemotaxis	1/148	11/11396	0.0909091	7	2.28366	0.133988	0.497897	0.444276	ENSG00000169429	1
GO:0050999	regulation of nitric-oxide synthase activity	1/148	11/11396	0.0909091	7	2.28366	0.133988	0.497897	0.444276	ENSG00000113389	1
GO:0060856	establishment of blood-brain barrier	1/148	11/11396	0.0909091	7	2.28366	0.133988	0.497897	0.444276	ENSG00000122707	1
GO:0071472	cellular response to salt stress	1/148	11/11396	0.0909091	7	2.28366	0.133988	0.497897	0.444276	ENSG00000240583	1
GO:0072578	neurotransmitter-gated ion channel clustering	1/148	11/11396	0.0909091	7	2.28366	0.133988	0.497897	0.444276	ENSG00000130203	1
GO:1905209	positive regulation of cardiocyte differentiation	1/148	11/11396	0.0909091	7	2.28366	0.133988	0.497897	0.444276	ENSG00000141052	1
GO:1905907	negative regulation of amyloid fibril formation	1/148	11/11396	0.0909091	7	2.28366	0.133988	0.497897	0.444276	ENSG00000130203	1
GO:0110053	regulation of actin filament organization	5/148	208/11396	0.0240385	1.85096	1.42074	0.134208	0.497897	0.444276	ENSG00000049540/ENSG00000106799/ENSG00000118523/ENSG00000158769/ENSG00000172403	5
GO:0070482	response to oxygen levels	6/148	267/11396	0.0224719	1.73034	1.38516	0.134415	0.497897	0.444276	ENSG00000141052/ENSG00000152952/ENSG00000162433/ENSG00000176171/ENSG00000180914/ENSG00000240583	6
GO:0002706	regulation of lymphocyte mediated immunity	3/148	98/11396	0.0306122	2.35714	1.54771	0.134839	0.497897	0.444276	ENSG00000143217/ENSG00000172575/ENSG00000213047	3
GO:0050714	positive regulation of protein secretion	3/148	98/11396	0.0306122	2.35714	1.54771	0.134839	0.497897	0.444276	ENSG00000112293/ENSG00000133026/ENSG00000148677	3
GO:0003015	heart process	4/148	152/11396	0.0263158	2.02632	1.46114	0.135772	0.497897	0.444276	ENSG00000086991/ENSG00000096696/ENSG00000118194/ENSG00000175084	4
GO:0010563	negative regulation of phosphorus metabolic process	5/148	209/11396	0.0239234	1.84211	1.4094	0.136151	0.497897	0.444276	ENSG00000100311/ENSG00000130203/ENSG00000137331/ENSG00000141052/ENSG00000147883	5
GO:0045936	negative regulation of phosphate metabolic process	5/148	209/11396	0.0239234	1.84211	1.4094	0.136151	0.497897	0.444276	ENSG00000100311/ENSG00000130203/ENSG00000137331/ENSG00000141052/ENSG00000147883	5
GO:0009161	ribonucleoside monophosphate metabolic process	2/148	50/11396	0.04	3.08	1.69074	0.137344	0.497897	0.444276	ENSG00000147224/ENSG00000162433	2
GO:0010761	fibroblast migration	2/148	50/11396	0.04	3.08	1.69074	0.137344	0.497897	0.444276	ENSG00000107796/ENSG00000240583	2
GO:0033619	membrane protein proteolysis	2/148	50/11396	0.04	3.08	1.69074	0.137344	0.497897	0.444276	ENSG00000112293/ENSG00000130203	2
GO:0042987	amyloid precursor protein catabolic process	2/148	50/11396	0.04	3.08	1.69074	0.137344	0.497897	0.444276	ENSG00000130203/ENSG00000169242	2
GO:0046902	regulation of mitochondrial membrane permeability	2/148	50/11396	0.04	3.08	1.69074	0.137344	0.497897	0.444276	ENSG00000137331/ENSG00000176171	2
GO:2000134	negative regulation of G1/S transition of mitotic cell cycle	2/148	50/11396	0.04	3.08	1.69074	0.137344	0.497897	0.444276	ENSG00000147883/ENSG00000165617	2
GO:2000573	positive regulation of DNA biosynthetic process	2/148	50/11396	0.04	3.08	1.69074	0.137344	0.497897	0.444276	ENSG00000086991/ENSG00000100311	2
GO:2000630	positive regulation of miRNA metabolic process	2/148	50/11396	0.04	3.08	1.69074	0.137344	0.497897	0.444276	ENSG00000100311/ENSG00000141052	2
GO:0031669	cellular response to nutrient levels	5/148	210/11396	0.0238095	1.83333	1.39811	0.138105	0.497897	0.444276	ENSG00000041982/ENSG00000147883/ENSG00000163083/ENSG00000163328/ENSG00000204217	5
GO:0000079	regulation of cyclin-dependent protein serine/threonine kinase activity	2/148	51/11396	0.0392157	3.01961	1.65806	0.141791	0.497897	0.444276	ENSG00000141052/ENSG00000147883	2
GO:0034308	primary alcohol metabolic process	2/148	51/11396	0.0392157	3.01961	1.65806	0.141791	0.497897	0.444276	ENSG00000014257/ENSG00000025423	2
GO:0046513	ceramide biosynthetic process	2/148	51/11396	0.0392157	3.01961	1.65806	0.141791	0.497897	0.444276	ENSG00000117069/ENSG00000121578	2
GO:0060998	regulation of dendritic spine development	2/148	51/11396	0.0392157	3.01961	1.65806	0.141791	0.497897	0.444276	ENSG00000130203/ENSG00000169242	2
GO:0141137	positive regulation of gene expression, epigenetic	2/148	51/11396	0.0392157	3.01961	1.65806	0.141791	0.497897	0.444276	ENSG00000139372/ENSG00000141052	2
GO:0071897	DNA biosynthetic process	4/148	155/11396	0.0258065	1.9871	1.4193	0.142799	0.497897	0.444276	ENSG00000086991/ENSG00000100311/ENSG00000118523/ENSG00000148677	4
GO:0009154	purine ribonucleotide catabolic process	3/148	101/11396	0.029703	2.28713	1.49036	0.14381	0.497897	0.444276	ENSG00000067057/ENSG00000134333/ENSG00000137331	3
GO:0006089	lactate metabolic process	1/148	12/11396	0.0833333	6.41667	2.1534	0.145246	0.497897	0.444276	ENSG00000134333	1
GO:0006833	water transport	1/148	12/11396	0.0833333	6.41667	2.1534	0.145246	0.497897	0.444276	ENSG00000240583	1
GO:0009133	nucleoside diphosphate biosynthetic process	1/148	12/11396	0.0833333	6.41667	2.1534	0.145246	0.497897	0.444276	ENSG00000162433	1
GO:0010633	negative regulation of epithelial cell migration	1/148	12/11396	0.0833333	6.41667	2.1534	0.145246	0.497897	0.444276	ENSG00000261150	1
GO:0010663	positive regulation of striated muscle cell apoptotic process	1/148	12/11396	0.0833333	6.41667	2.1534	0.145246	0.497897	0.444276	ENSG00000176171	1
GO:0010666	positive regulation of cardiac muscle cell apoptotic process	1/148	12/11396	0.0833333	6.41667	2.1534	0.145246	0.497897	0.444276	ENSG00000176171	1
GO:0010737	protein kinase A signaling	1/148	12/11396	0.0833333	6.41667	2.1534	0.145246	0.497897	0.444276	ENSG00000179841	1
GO:0010867	positive regulation of triglyceride biosynthetic process	1/148	12/11396	0.0833333	6.41667	2.1534	0.145246	0.497897	0.444276	ENSG00000112293	1
GO:0010950	positive regulation of endopeptidase activity	1/148	12/11396	0.0833333	6.41667	2.1534	0.145246	0.497897	0.444276	ENSG00000169242	1
GO:0010984	regulation of lipoprotein particle clearance	1/148	12/11396	0.0833333	6.41667	2.1534	0.145246	0.497897	0.444276	ENSG00000112293	1
GO:0019433	triglyceride catabolic process	1/148	12/11396	0.0833333	6.41667	2.1534	0.145246	0.497897	0.444276	ENSG00000112293	1
GO:0023035	CD40 signaling pathway	1/148	12/11396	0.0833333	6.41667	2.1534	0.145246	0.497897	0.444276	ENSG00000082512	1
GO:0030497	fatty acid elongation	1/148	12/11396	0.0833333	6.41667	2.1534	0.145246	0.497897	0.444276	ENSG00000206527	1
GO:0032328	alanine transport	1/148	12/11396	0.0833333	6.41667	2.1534	0.145246	0.497897	0.444276	ENSG00000197106	1
GO:0034368	protein-lipid complex remodeling	1/148	12/11396	0.0833333	6.41667	2.1534	0.145246	0.497897	0.444276	ENSG00000130203	1
GO:0034369	plasma lipoprotein particle remodeling	1/148	12/11396	0.0833333	6.41667	2.1534	0.145246	0.497897	0.444276	ENSG00000130203	1
GO:0035641	locomotory exploration behavior	1/148	12/11396	0.0833333	6.41667	2.1534	0.145246	0.497897	0.444276	ENSG00000130203	1
GO:0038180	nerve growth factor signaling pathway	1/148	12/11396	0.0833333	6.41667	2.1534	0.145246	0.497897	0.444276	ENSG00000134259	1
GO:0042159	lipoprotein catabolic process	1/148	12/11396	0.0833333	6.41667	2.1534	0.145246	0.497897	0.444276	ENSG00000130203	1
GO:0045176	apical protein localization	1/148	12/11396	0.0833333	6.41667	2.1534	0.145246	0.497897	0.444276	ENSG00000075275	1
GO:0050667	homocysteine metabolic process	1/148	12/11396	0.0833333	6.41667	2.1534	0.145246	0.497897	0.444276	ENSG00000086991	1
GO:0051547	regulation of keratinocyte migration	1/148	12/11396	0.0833333	6.41667	2.1534	0.145246	0.497897	0.444276	ENSG00000261150	1
GO:0051797	regulation of hair follicle development	1/148	12/11396	0.0833333	6.41667	2.1534	0.145246	0.497897	0.444276	ENSG00000128422	1
GO:0055089	fatty acid homeostasis	1/148	12/11396	0.0833333	6.41667	2.1534	0.145246	0.497897	0.444276	ENSG00000130203	1
GO:0060314	regulation of ryanodine-sensitive calcium-release channel activity	1/148	12/11396	0.0833333	6.41667	2.1534	0.145246	0.497897	0.444276	ENSG00000149596	1
GO:0060841	venous blood vessel development	1/148	12/11396	0.0833333	6.41667	2.1534	0.145246	0.497897	0.444276	ENSG00000204217	1
GO:0070243	regulation of thymocyte apoptotic process	1/148	12/11396	0.0833333	6.41667	2.1534	0.145246	0.497897	0.444276	ENSG00000169242	1
GO:0071280	cellular response to copper ion	1/148	12/11396	0.0833333	6.41667	2.1534	0.145246	0.497897	0.444276	ENSG00000240583	1
GO:0072537	fibroblast activation	1/148	12/11396	0.0833333	6.41667	2.1534	0.145246	0.497897	0.444276	ENSG00000107796	1
GO:0098969	neurotransmitter receptor transport to postsynaptic membrane	1/148	12/11396	0.0833333	6.41667	2.1534	0.145246	0.497897	0.444276	ENSG00000144596	1
GO:0170043	non-proteinogenic amino acid biosynthetic process	1/148	12/11396	0.0833333	6.41667	2.1534	0.145246	0.497897	0.444276	ENSG00000152952	1
GO:1900025	negative regulation of substrate adhesion-dependent cell spreading	1/148	12/11396	0.0833333	6.41667	2.1534	0.145246	0.497897	0.444276	ENSG00000117228	1
GO:1901029	negative regulation of mitochondrial outer membrane permeabilization involved in apoptotic signaling pathway	1/148	12/11396	0.0833333	6.41667	2.1534	0.145246	0.497897	0.444276	ENSG00000137331	1
GO:1901550	regulation of endothelial cell development	1/148	12/11396	0.0833333	6.41667	2.1534	0.145246	0.497897	0.444276	ENSG00000158769	1
GO:1902931	negative regulation of alcohol biosynthetic process	1/148	12/11396	0.0833333	6.41667	2.1534	0.145246	0.497897	0.444276	ENSG00000130203	1
GO:1903140	regulation of establishment of endothelial barrier	1/148	12/11396	0.0833333	6.41667	2.1534	0.145246	0.497897	0.444276	ENSG00000158769	1
GO:1905063	regulation of vascular associated smooth muscle cell differentiation	1/148	12/11396	0.0833333	6.41667	2.1534	0.145246	0.497897	0.444276	ENSG00000100311	1
GO:0030336	negative regulation of cell migration	5/148	214/11396	0.0233645	1.79907	1.35357	0.146049	0.498557	0.444865	ENSG00000106799/ENSG00000122707/ENSG00000130203/ENSG00000141052/ENSG00000261150	5
GO:0045661	regulation of myoblast differentiation	2/148	52/11396	0.0384615	2.96154	1.62617	0.146268	0.498557	0.444865	ENSG00000112183/ENSG00000141052	2
GO:0045666	positive regulation of neuron differentiation	2/148	52/11396	0.0384615	2.96154	1.62617	0.146268	0.498557	0.444865	ENSG00000134259/ENSG00000213859	2
GO:0050764	regulation of phagocytosis	2/148	52/11396	0.0384615	2.96154	1.62617	0.146268	0.498557	0.444865	ENSG00000138448/ENSG00000153208	2
GO:1903530	regulation of secretion by cell	7/148	337/11396	0.0207715	1.59941	1.28124	0.149132	0.503658	0.449417	ENSG00000112293/ENSG00000130203/ENSG00000133026/ENSG00000148677/ENSG00000163083/ENSG00000173227/ENSG00000180914	7
GO:0072078	nephron tubule morphogenesis	2/148	53/11396	0.0377358	2.90566	1.59503	0.150775	0.503658	0.449417	ENSG00000105696/ENSG00000146021	2
GO:0043086	negative regulation of catalytic activity	5/148	217/11396	0.0230415	1.77419	1.32077	0.152133	0.503658	0.449417	ENSG00000122707/ENSG00000130203/ENSG00000135919/ENSG00000141052/ENSG00000179841	5
GO:2000377	regulation of reactive oxygen species metabolic process	3/148	104/11396	0.0288462	2.22115	1.435	0.152973	0.503658	0.449417	ENSG00000100311/ENSG00000137331/ENSG00000176171	3
GO:0007264	small GTPase-mediated signal transduction	8/148	403/11396	0.0198511	1.52854	1.23914	0.153902	0.503658	0.449417	ENSG00000075275/ENSG00000130203/ENSG00000134259/ENSG00000138448/ENSG00000158186/ENSG00000158769/ENSG00000172575/ENSG00000180448	8
GO:0009617	response to bacterium	7/148	340/11396	0.0205882	1.58529	1.2568	0.153959	0.503658	0.449417	ENSG00000091986/ENSG00000117228/ENSG00000148677/ENSG00000166920/ENSG00000169429/ENSG00000176171/ENSG00000240583	7
GO:0050727	regulation of inflammatory response	5/148	218/11396	0.0229358	1.76606	1.30996	0.154185	0.503658	0.449417	ENSG00000041982/ENSG00000103175/ENSG00000117228/ENSG00000130203/ENSG00000137331	5
GO:0060411	cardiac septum morphogenesis	2/148	54/11396	0.037037	2.85185	1.56462	0.155309	0.503658	0.449417	ENSG00000106799/ENSG00000204217	2
GO:0009261	ribonucleotide catabolic process	3/148	105/11396	0.0285714	2.2	1.41697	0.156068	0.503658	0.449417	ENSG00000067057/ENSG00000134333/ENSG00000137331	3
GO:0003071	renal system process involved in regulation of systemic arterial blood pressure	1/148	13/11396	0.0769231	5.92308	2.03718	0.156358	0.503658	0.449417	ENSG00000100311	1
GO:0003352	regulation of cilium movement	1/148	13/11396	0.0769231	5.92308	2.03718	0.156358	0.503658	0.449417	ENSG00000166863	1
GO:0007263	nitric oxide mediated signal transduction	1/148	13/11396	0.0769231	5.92308	2.03718	0.156358	0.503658	0.449417	ENSG00000130203	1
GO:0010002	cardioblast differentiation	1/148	13/11396	0.0769231	5.92308	2.03718	0.156358	0.503658	0.449417	ENSG00000141052	1
GO:0010766	negative regulation of sodium ion transport	1/148	13/11396	0.0769231	5.92308	2.03718	0.156358	0.503658	0.449417	ENSG00000135919	1
GO:0030812	negative regulation of nucleotide catabolic process	1/148	13/11396	0.0769231	5.92308	2.03718	0.156358	0.503658	0.449417	ENSG00000137331	1
GO:0032703	negative regulation of interleukin-2 production	1/148	13/11396	0.0769231	5.92308	2.03718	0.156358	0.503658	0.449417	ENSG00000117228	1
GO:0032770	positive regulation of monooxygenase activity	1/148	13/11396	0.0769231	5.92308	2.03718	0.156358	0.503658	0.449417	ENSG00000113389	1
GO:0033122	negative regulation of purine nucleotide catabolic process	1/148	13/11396	0.0769231	5.92308	2.03718	0.156358	0.503658	0.449417	ENSG00000137331	1
GO:0035338	long-chain fatty-acyl-CoA biosynthetic process	1/148	13/11396	0.0769231	5.92308	2.03718	0.156358	0.503658	0.449417	ENSG00000206527	1
GO:0042755	eating behavior	1/148	13/11396	0.0769231	5.92308	2.03718	0.156358	0.503658	0.449417	ENSG00000180914	1
GO:0044320	cellular response to leptin stimulus	1/148	13/11396	0.0769231	5.92308	2.03718	0.156358	0.503658	0.449417	ENSG00000163083	1
GO:0045820	negative regulation of glycolytic process	1/148	13/11396	0.0769231	5.92308	2.03718	0.156358	0.503658	0.449417	ENSG00000137331	1
GO:0048841	regulation of axon extension involved in axon guidance	1/148	13/11396	0.0769231	5.92308	2.03718	0.156358	0.503658	0.449417	ENSG00000204217	1
GO:0050433	regulation of catecholamine secretion	1/148	13/11396	0.0769231	5.92308	2.03718	0.156358	0.503658	0.449417	ENSG00000180914	1
GO:0050746	regulation of lipoprotein metabolic process	1/148	13/11396	0.0769231	5.92308	2.03718	0.156358	0.503658	0.449417	ENSG00000138448	1
GO:0050995	negative regulation of lipid catabolic process	1/148	13/11396	0.0769231	5.92308	2.03718	0.156358	0.503658	0.449417	ENSG00000112293	1
GO:0051151	negative regulation of smooth muscle cell differentiation	1/148	13/11396	0.0769231	5.92308	2.03718	0.156358	0.503658	0.449417	ENSG00000100311	1
GO:0051446	positive regulation of meiotic cell cycle	1/148	13/11396	0.0769231	5.92308	2.03718	0.156358	0.503658	0.449417	ENSG00000106003	1
GO:0060253	negative regulation of glial cell proliferation	1/148	13/11396	0.0769231	5.92308	2.03718	0.156358	0.503658	0.449417	ENSG00000147883	1
GO:0060602	branch elongation of an epithelium	1/148	13/11396	0.0769231	5.92308	2.03718	0.156358	0.503658	0.449417	ENSG00000041982	1
GO:0060644	mammary gland epithelial cell differentiation	1/148	13/11396	0.0769231	5.92308	2.03718	0.156358	0.503658	0.449417	ENSG00000213626	1
GO:0061323	cell proliferation involved in heart morphogenesis	1/148	13/11396	0.0769231	5.92308	2.03718	0.156358	0.503658	0.449417	ENSG00000204217	1
GO:0071071	regulation of phospholipid biosynthetic process	1/148	13/11396	0.0769231	5.92308	2.03718	0.156358	0.503658	0.449417	ENSG00000100311	1
GO:0071732	cellular response to nitric oxide	1/148	13/11396	0.0769231	5.92308	2.03718	0.156358	0.503658	0.449417	ENSG00000240583	1
GO:0090136	epithelial cell-cell adhesion	1/148	13/11396	0.0769231	5.92308	2.03718	0.156358	0.503658	0.449417	ENSG00000096696	1
GO:0097396	response to interleukin-17	1/148	13/11396	0.0769231	5.92308	2.03718	0.156358	0.503658	0.449417	ENSG00000082512	1
GO:0097398	cellular response to interleukin-17	1/148	13/11396	0.0769231	5.92308	2.03718	0.156358	0.503658	0.449417	ENSG00000082512	1
GO:0098877	neurotransmitter receptor transport to plasma membrane	1/148	13/11396	0.0769231	5.92308	2.03718	0.156358	0.503658	0.449417	ENSG00000144596	1
GO:1900273	positive regulation of long-term synaptic potentiation	1/148	13/11396	0.0769231	5.92308	2.03718	0.156358	0.503658	0.449417	ENSG00000179841	1
GO:1903540	establishment of protein localization to postsynaptic membrane	1/148	13/11396	0.0769231	5.92308	2.03718	0.156358	0.503658	0.449417	ENSG00000144596	1
GO:2000136	regulation of cell proliferation involved in heart morphogenesis	1/148	13/11396	0.0769231	5.92308	2.03718	0.156358	0.503658	0.449417	ENSG00000204217	1
GO:1990778	protein localization to cell periphery	6/148	280/11396	0.0214286	1.65	1.26319	0.157263	0.505895	0.451413	ENSG00000111057/ENSG00000117228/ENSG00000132329/ENSG00000144596/ENSG00000158769/ENSG00000179841	6
GO:0007188	adenylate cyclase-modulating G protein-coupled receptor signaling pathway	3/148	106/11396	0.0283019	2.17925	1.39914	0.159183	0.510179	0.455236	ENSG00000105290/ENSG00000132329/ENSG00000179841	3
GO:0060041	retina development in camera-type eye	3/148	106/11396	0.0283019	2.17925	1.39914	0.159183	0.510179	0.455236	ENSG00000153208/ENSG00000187498/ENSG00000204217	3
GO:0003151	outflow tract morphogenesis	2/148	55/11396	0.0363636	2.8	1.53489	0.159869	0.510179	0.455236	ENSG00000049540/ENSG00000204217	2
GO:0071901	negative regulation of protein serine/threonine kinase activity	2/148	55/11396	0.0363636	2.8	1.53489	0.159869	0.510179	0.455236	ENSG00000130203/ENSG00000141052	2
GO:0072028	nephron morphogenesis	2/148	55/11396	0.0363636	2.8	1.53489	0.159869	0.510179	0.455236	ENSG00000105696/ENSG00000146021	2
GO:0072088	nephron epithelium morphogenesis	2/148	55/11396	0.0363636	2.8	1.53489	0.159869	0.510179	0.455236	ENSG00000105696/ENSG00000146021	2
GO:0002009	morphogenesis of an epithelium	7/148	344/11396	0.0203488	1.56686	1.22457	0.160508	0.511541	0.456451	ENSG00000041982/ENSG00000075275/ENSG00000105696/ENSG00000128422/ENSG00000138448/ENSG00000146021/ENSG00000187498	7
GO:0008360	regulation of cell shape	3/148	107/11396	0.0280374	2.15888	1.3815	0.162317	0.511597	0.456501	ENSG00000133026/ENSG00000158769/ENSG00000206190	3
GO:0050807	regulation of synapse organization	5/148	222/11396	0.0225225	1.73423	1.26723	0.162507	0.511597	0.456501	ENSG00000112139/ENSG00000130203/ENSG00000158258/ENSG00000169242/ENSG00000180914	5
GO:0010660	regulation of muscle cell apoptotic process	2/148	56/11396	0.0357143	2.75	1.50583	0.164454	0.511597	0.456501	ENSG00000141052/ENSG00000176171	2
GO:0030500	regulation of bone mineralization	2/148	56/11396	0.0357143	2.75	1.50583	0.164454	0.511597	0.456501	ENSG00000111341/ENSG00000204217	2
GO:0048255	mRNA stabilization	2/148	56/11396	0.0357143	2.75	1.50583	0.164454	0.511597	0.456501	ENSG00000082512/ENSG00000112183	2
GO:0048678	response to axon injury	2/148	56/11396	0.0357143	2.75	1.50583	0.164454	0.511597	0.456501	ENSG00000041982/ENSG00000176171	2
GO:0048708	astrocyte differentiation	2/148	56/11396	0.0357143	2.75	1.50583	0.164454	0.511597	0.456501	ENSG00000134198/ENSG00000135919	2
GO:0051591	response to cAMP	2/148	56/11396	0.0357143	2.75	1.50583	0.164454	0.511597	0.456501	ENSG00000163083/ENSG00000240583	2
GO:0070301	cellular response to hydrogen peroxide	2/148	56/11396	0.0357143	2.75	1.50583	0.164454	0.511597	0.456501	ENSG00000176171/ENSG00000240583	2
GO:2000146	negative regulation of cell motility	5/148	223/11396	0.0224215	1.72646	1.25669	0.164615	0.511597	0.456501	ENSG00000106799/ENSG00000122707/ENSG00000130203/ENSG00000141052/ENSG00000261150	5
GO:0002695	negative regulation of leukocyte activation	3/148	108/11396	0.0277778	2.13889	1.36407	0.165469	0.511597	0.456501	ENSG00000076641/ENSG00000137507/ENSG00000153208	3
GO:0010562	positive regulation of phosphorus metabolic process	7/148	348/11396	0.0201149	1.54885	1.19276	0.167183	0.511597	0.456501	ENSG00000086991/ENSG00000100311/ENSG00000102755/ENSG00000112293/ENSG00000169242/ENSG00000172575/ENSG00000182541	7
GO:0045937	positive regulation of phosphate metabolic process	7/148	348/11396	0.0201149	1.54885	1.19276	0.167183	0.511597	0.456501	ENSG00000086991/ENSG00000100311/ENSG00000102755/ENSG00000112293/ENSG00000169242/ENSG00000172575/ENSG00000182541	7
GO:0001946	lymphangiogenesis	1/148	14/11396	0.0714286	5.5	1.93249	0.167327	0.511597	0.456501	ENSG00000204217	1
GO:0003091	renal water homeostasis	1/148	14/11396	0.0714286	5.5	1.93249	0.167327	0.511597	0.456501	ENSG00000240583	1
GO:0007608	sensory perception of smell	1/148	14/11396	0.0714286	5.5	1.93249	0.167327	0.511597	0.456501	ENSG00000170340	1
GO:0010635	regulation of mitochondrial fusion	1/148	14/11396	0.0714286	5.5	1.93249	0.167327	0.511597	0.456501	ENSG00000176171	1
GO:0010755	regulation of plasminogen activation	1/148	14/11396	0.0714286	5.5	1.93249	0.167327	0.511597	0.456501	ENSG00000135919	1
GO:0034367	protein-containing complex remodeling	1/148	14/11396	0.0714286	5.5	1.93249	0.167327	0.511597	0.456501	ENSG00000130203	1
GO:0043567	regulation of insulin-like growth factor receptor signaling pathway	1/148	14/11396	0.0714286	5.5	1.93249	0.167327	0.511597	0.456501	ENSG00000138615	1
GO:0044849	estrous cycle	1/148	14/11396	0.0714286	5.5	1.93249	0.167327	0.511597	0.456501	ENSG00000180914	1
GO:0045907	positive regulation of vasoconstriction	1/148	14/11396	0.0714286	5.5	1.93249	0.167327	0.511597	0.456501	ENSG00000180914	1
GO:0055093	response to hyperoxia	1/148	14/11396	0.0714286	5.5	1.93249	0.167327	0.511597	0.456501	ENSG00000176171	1
GO:0060065	uterus development	1/148	14/11396	0.0714286	5.5	1.93249	0.167327	0.511597	0.456501	ENSG00000141052	1
GO:0060977	coronary vasculature morphogenesis	1/148	14/11396	0.0714286	5.5	1.93249	0.167327	0.511597	0.456501	ENSG00000106799	1
GO:0072202	cell differentiation involved in metanephros development	1/148	14/11396	0.0714286	5.5	1.93249	0.167327	0.511597	0.456501	ENSG00000100311	1
GO:0098801	regulation of renal system process	1/148	14/11396	0.0714286	5.5	1.93249	0.167327	0.511597	0.456501	ENSG00000100311	1
GO:0106070	regulation of adenylate cyclase-activating G protein-coupled receptor signaling pathway	1/148	14/11396	0.0714286	5.5	1.93249	0.167327	0.511597	0.456501	ENSG00000105290	1
GO:1901203	positive regulation of extracellular matrix assembly	1/148	14/11396	0.0714286	5.5	1.93249	0.167327	0.511597	0.456501	ENSG00000106799	1
GO:1905906	regulation of amyloid fibril formation	1/148	14/11396	0.0714286	5.5	1.93249	0.167327	0.511597	0.456501	ENSG00000130203	1
GO:2000725	regulation of cardiac muscle cell differentiation	1/148	14/11396	0.0714286	5.5	1.93249	0.167327	0.511597	0.456501	ENSG00000141052	1
GO:0006195	purine nucleotide catabolic process	3/148	109/11396	0.0275229	2.11927	1.34681	0.16864	0.511597	0.456501	ENSG00000067057/ENSG00000134333/ENSG00000137331	3
GO:0043467	regulation of generation of precursor metabolites and energy	3/148	109/11396	0.0275229	2.11927	1.34681	0.16864	0.511597	0.456501	ENSG00000137331/ENSG00000162433/ENSG00000176171	3
GO:0050803	regulation of synapse structure or activity	5/148	225/11396	0.0222222	1.71111	1.23576	0.168866	0.511597	0.456501	ENSG00000112139/ENSG00000130203/ENSG00000158258/ENSG00000169242/ENSG00000180914	5
GO:0007589	body fluid secretion	2/148	57/11396	0.0350877	2.70175	1.4774	0.169062	0.511597	0.456501	ENSG00000180914/ENSG00000240583	2
GO:0034248	regulation of amide metabolic process	2/148	57/11396	0.0350877	2.70175	1.4774	0.169062	0.511597	0.456501	ENSG00000130203/ENSG00000169242	2
GO:0043954	cellular component maintenance	2/148	57/11396	0.0350877	2.70175	1.4774	0.169062	0.511597	0.456501	ENSG00000130203/ENSG00000141052	2
GO:0031348	negative regulation of defense response	4/148	166/11396	0.0240964	1.85542	1.27349	0.169736	0.511597	0.456501	ENSG00000103175/ENSG00000130203/ENSG00000137331/ENSG00000143217	4
GO:0035051	cardiocyte differentiation	3/148	110/11396	0.0272727	2.1	1.32975	0.171829	0.511597	0.456501	ENSG00000086991/ENSG00000133392/ENSG00000141052	3
GO:0043270	positive regulation of monoatomic ion transport	3/148	110/11396	0.0272727	2.1	1.32975	0.171829	0.511597	0.456501	ENSG00000100311/ENSG00000149596/ENSG00000179841	3
GO:0048667	cell morphogenesis involved in neuron differentiation	8/148	415/11396	0.0192771	1.48434	1.15293	0.172189	0.511597	0.456501	ENSG00000105290/ENSG00000130203/ENSG00000137285/ENSG00000169242/ENSG00000169439/ENSG00000170340/ENSG00000171533/ENSG00000204217	8
GO:0032870	cellular response to hormone stimulus	9/148	481/11396	0.018711	1.44075	1.13293	0.173683	0.511597	0.456501	ENSG00000041982/ENSG00000102755/ENSG00000112293/ENSG00000132329/ENSG00000153208/ENSG00000163083/ENSG00000180914/ENSG00000213626/ENSG00000240583	9
GO:0001570	vasculogenesis	2/148	58/11396	0.0344828	2.65517	1.44957	0.173692	0.511597	0.456501	ENSG00000138448/ENSG00000141052	2
GO:0001656	metanephros development	2/148	58/11396	0.0344828	2.65517	1.44957	0.173692	0.511597	0.456501	ENSG00000100311/ENSG00000240583	2
GO:0038084	vascular endothelial growth factor signaling pathway	2/148	58/11396	0.0344828	2.65517	1.44957	0.173692	0.511597	0.456501	ENSG00000102755/ENSG00000153208	2
GO:0045913	positive regulation of carbohydrate metabolic process	2/148	58/11396	0.0344828	2.65517	1.44957	0.173692	0.511597	0.456501	ENSG00000100311/ENSG00000112293	2
GO:1903053	regulation of extracellular matrix organization	2/148	58/11396	0.0344828	2.65517	1.44957	0.173692	0.511597	0.456501	ENSG00000106799/ENSG00000122707	2
GO:0090066	regulation of anatomical structure size	7/148	352/11396	0.0198864	1.53125	1.16133	0.173981	0.511597	0.456501	ENSG00000049540/ENSG00000107796/ENSG00000130203/ENSG00000144596/ENSG00000180914/ENSG00000204217/ENSG00000240583	7
GO:0030177	positive regulation of Wnt signaling pathway	3/148	111/11396	0.027027	2.08108	1.31286	0.175035	0.511597	0.456501	ENSG00000122707/ENSG00000150764/ENSG00000165617	3
GO:0071248	cellular response to metal ion	3/148	111/11396	0.027027	2.08108	1.31286	0.175035	0.511597	0.456501	ENSG00000163083/ENSG00000176171/ENSG00000240583	3
GO:0009895	negative regulation of catabolic process	6/148	290/11396	0.0206897	1.5931	1.17355	0.175926	0.511597	0.456501	ENSG00000082512/ENSG00000112183/ENSG00000112293/ENSG00000135919/ENSG00000137331/ENSG00000211455	6
GO:0002043	blood vessel endothelial cell proliferation involved in sprouting angiogenesis	1/148	15/11396	0.0666667	5.13333	1.83741	0.178154	0.511597	0.456501	ENSG00000164619	1
GO:0002716	negative regulation of natural killer cell mediated immunity	1/148	15/11396	0.0666667	5.13333	1.83741	0.178154	0.511597	0.456501	ENSG00000143217	1
GO:0003283	atrial septum development	1/148	15/11396	0.0666667	5.13333	1.83741	0.178154	0.511597	0.456501	ENSG00000204217	1
GO:0009072	aromatic amino acid metabolic process	1/148	15/11396	0.0666667	5.13333	1.83741	0.178154	0.511597	0.456501	ENSG00000172508	1
GO:0009223	pyrimidine deoxyribonucleotide catabolic process	1/148	15/11396	0.0666667	5.13333	1.83741	0.178154	0.511597	0.456501	ENSG00000139372	1
GO:0021846	cell proliferation in forebrain	1/148	15/11396	0.0666667	5.13333	1.83741	0.178154	0.511597	0.456501	ENSG00000150764	1
GO:0032816	positive regulation of natural killer cell activation	1/148	15/11396	0.0666667	5.13333	1.83741	0.178154	0.511597	0.456501	ENSG00000172575	1
GO:0045745	positive regulation of G protein-coupled receptor signaling pathway	1/148	15/11396	0.0666667	5.13333	1.83741	0.178154	0.511597	0.456501	ENSG00000014257	1
GO:0045953	negative regulation of natural killer cell mediated cytotoxicity	1/148	15/11396	0.0666667	5.13333	1.83741	0.178154	0.511597	0.456501	ENSG00000143217	1
GO:0051546	keratinocyte migration	1/148	15/11396	0.0666667	5.13333	1.83741	0.178154	0.511597	0.456501	ENSG00000261150	1
GO:0060512	prostate gland morphogenesis	1/148	15/11396	0.0666667	5.13333	1.83741	0.178154	0.511597	0.456501	ENSG00000041982	1
GO:0060740	prostate gland epithelium morphogenesis	1/148	15/11396	0.0666667	5.13333	1.83741	0.178154	0.511597	0.456501	ENSG00000041982	1
GO:0070233	negative regulation of T cell apoptotic process	1/148	15/11396	0.0666667	5.13333	1.83741	0.178154	0.511597	0.456501	ENSG00000169242	1
GO:0071467	cellular response to pH	1/148	15/11396	0.0666667	5.13333	1.83741	0.178154	0.511597	0.456501	ENSG00000112293	1
GO:0071731	response to nitric oxide	1/148	15/11396	0.0666667	5.13333	1.83741	0.178154	0.511597	0.456501	ENSG00000240583	1
GO:0072111	cell proliferation involved in kidney development	1/148	15/11396	0.0666667	5.13333	1.83741	0.178154	0.511597	0.456501	ENSG00000100311	1
GO:0072170	metanephric tubule development	1/148	15/11396	0.0666667	5.13333	1.83741	0.178154	0.511597	0.456501	ENSG00000240583	1
GO:0072234	metanephric nephron tubule development	1/148	15/11396	0.0666667	5.13333	1.83741	0.178154	0.511597	0.456501	ENSG00000240583	1
GO:0072520	seminiferous tubule development	1/148	15/11396	0.0666667	5.13333	1.83741	0.178154	0.511597	0.456501	ENSG00000163083	1
GO:0090208	positive regulation of triglyceride metabolic process	1/148	15/11396	0.0666667	5.13333	1.83741	0.178154	0.511597	0.456501	ENSG00000112293	1
GO:0098885	modification of postsynaptic actin cytoskeleton	1/148	15/11396	0.0666667	5.13333	1.83741	0.178154	0.511597	0.456501	ENSG00000150764	1
GO:1902170	cellular response to reactive nitrogen species	1/148	15/11396	0.0666667	5.13333	1.83741	0.178154	0.511597	0.456501	ENSG00000240583	1
GO:1902430	negative regulation of amyloid-beta formation	1/148	15/11396	0.0666667	5.13333	1.83741	0.178154	0.511597	0.456501	ENSG00000130203	1
GO:1903672	positive regulation of sprouting angiogenesis	1/148	15/11396	0.0666667	5.13333	1.83741	0.178154	0.511597	0.456501	ENSG00000164619	1
GO:1903729	regulation of plasma membrane organization	1/148	15/11396	0.0666667	5.13333	1.83741	0.178154	0.511597	0.456501	ENSG00000206190	1
GO:1904754	positive regulation of vascular associated smooth muscle cell migration	1/148	15/11396	0.0666667	5.13333	1.83741	0.178154	0.511597	0.456501	ENSG00000100311	1
GO:1990403	embryonic brain development	1/148	15/11396	0.0666667	5.13333	1.83741	0.178154	0.511597	0.456501	ENSG00000137285	1
GO:0030595	leukocyte chemotaxis	3/148	112/11396	0.0267857	2.0625	1.29615	0.178257	0.511597	0.456501	ENSG00000100311/ENSG00000102755/ENSG00000169429	3
GO:0003281	ventricular septum development	2/148	59/11396	0.0338983	2.61017	1.42233	0.178342	0.511597	0.456501	ENSG00000106799/ENSG00000204217	2
GO:0008652	amino acid biosynthetic process	2/148	59/11396	0.0338983	2.61017	1.42233	0.178342	0.511597	0.456501	ENSG00000152952/ENSG00000172508	2
GO:0035249	synaptic transmission, glutamatergic	2/148	59/11396	0.0338983	2.61017	1.42233	0.178342	0.511597	0.456501	ENSG00000135919/ENSG00000180914	2
GO:0051336	regulation of hydrolase activity	5/148	230/11396	0.0217391	1.67391	1.18432	0.179678	0.511597	0.456501	ENSG00000112293/ENSG00000122707/ENSG00000135919/ENSG00000169242/ENSG00000172575	5
GO:0050770	regulation of axonogenesis	3/148	113/11396	0.0265487	2.04425	1.27962	0.181496	0.511597	0.456501	ENSG00000169242/ENSG00000171533/ENSG00000204217	3
GO:0009247	glycolipid biosynthetic process	2/148	60/11396	0.0333333	2.56667	1.39564	0.183012	0.511597	0.456501	ENSG00000117069/ENSG00000121578	2
GO:0014910	regulation of smooth muscle cell migration	2/148	60/11396	0.0333333	2.56667	1.39564	0.183012	0.511597	0.456501	ENSG00000100311/ENSG00000141052	2
GO:0048704	embryonic skeletal system morphogenesis	2/148	60/11396	0.0333333	2.56667	1.39564	0.183012	0.511597	0.456501	ENSG00000060718/ENSG00000106799	2
GO:0051153	regulation of striated muscle cell differentiation	2/148	60/11396	0.0333333	2.56667	1.39564	0.183012	0.511597	0.456501	ENSG00000112183/ENSG00000141052	2
GO:2000106	regulation of leukocyte apoptotic process	2/148	60/11396	0.0333333	2.56667	1.39564	0.183012	0.511597	0.456501	ENSG00000153208/ENSG00000169242	2
GO:0007266	Rho protein signal transduction	3/148	114/11396	0.0263158	2.02632	1.26325	0.184751	0.511597	0.456501	ENSG00000075275/ENSG00000130203/ENSG00000158769	3
GO:0045664	regulation of neuron differentiation	3/148	114/11396	0.0263158	2.02632	1.26325	0.184751	0.511597	0.456501	ENSG00000134259/ENSG00000150764/ENSG00000213859	3
GO:0009581	detection of external stimulus	2/148	61/11396	0.0327869	2.52459	1.36949	0.187699	0.511597	0.456501	ENSG00000060718/ENSG00000135919	2
GO:0009582	detection of abiotic stimulus	2/148	61/11396	0.0327869	2.52459	1.36949	0.187699	0.511597	0.456501	ENSG00000060718/ENSG00000135919	2
GO:0010657	muscle cell apoptotic process	2/148	61/11396	0.0327869	2.52459	1.36949	0.187699	0.511597	0.456501	ENSG00000141052/ENSG00000176171	2
GO:1902893	regulation of miRNA transcription	2/148	61/11396	0.0327869	2.52459	1.36949	0.187699	0.511597	0.456501	ENSG00000100311/ENSG00000141052	2
GO:0001894	tissue homeostasis	4/148	173/11396	0.0231214	1.78035	1.18633	0.187744	0.511597	0.456501	ENSG00000086991/ENSG00000118523/ENSG00000158769/ENSG00000170891	4
GO:0060249	anatomical structure homeostasis	4/148	173/11396	0.0231214	1.78035	1.18633	0.187744	0.511597	0.456501	ENSG00000086991/ENSG00000118523/ENSG00000158769/ENSG00000170891	4
GO:0045861	negative regulation of proteolysis	3/148	115/11396	0.026087	2.0087	1.24706	0.188022	0.511597	0.456501	ENSG00000122707/ENSG00000135919/ENSG00000169242	3
GO:0048813	dendrite morphogenesis	3/148	115/11396	0.026087	2.0087	1.24706	0.188022	0.511597	0.456501	ENSG00000169242/ENSG00000169439/ENSG00000171533	3
GO:0048839	inner ear development	3/148	115/11396	0.026087	2.0087	1.24706	0.188022	0.511597	0.456501	ENSG00000060718/ENSG00000164619/ENSG00000170891	3
GO:0051493	regulation of cytoskeleton organization	8/148	425/11396	0.0188235	1.44941	1.08309	0.188149	0.511597	0.456501	ENSG00000049540/ENSG00000075275/ENSG00000106799/ENSG00000118523/ENSG00000150764/ENSG00000158769/ENSG00000171533/ENSG00000172403	8
GO:0001666	response to hypoxia	5/148	234/11396	0.0213675	1.6453	1.14406	0.188512	0.511597	0.456501	ENSG00000141052/ENSG00000152952/ENSG00000162433/ENSG00000176171/ENSG00000240583	5
GO:0060070	canonical Wnt signaling pathway	5/148	234/11396	0.0213675	1.6453	1.14406	0.188512	0.511597	0.456501	ENSG00000122707/ENSG00000130203/ENSG00000143816/ENSG00000150764/ENSG00000165617	5
GO:0060562	epithelial tube morphogenesis	5/148	234/11396	0.0213675	1.6453	1.14406	0.188512	0.511597	0.456501	ENSG00000041982/ENSG00000075275/ENSG00000105696/ENSG00000146021/ENSG00000187498	5
GO:0002313	mature B cell differentiation involved in immune response	1/148	16/11396	0.0625	4.8125	1.75045	0.188842	0.511597	0.456501	ENSG00000106003	1
GO:0002726	positive regulation of T cell cytokine production	1/148	16/11396	0.0625	4.8125	1.75045	0.188842	0.511597	0.456501	ENSG00000213047	1
GO:0002828	regulation of type 2 immune response	1/148	16/11396	0.0625	4.8125	1.75045	0.188842	0.511597	0.456501	ENSG00000213047	1
GO:0010560	positive regulation of glycoprotein biosynthetic process	1/148	16/11396	0.0625	4.8125	1.75045	0.188842	0.511597	0.456501	ENSG00000132329	1
GO:0010894	negative regulation of steroid biosynthetic process	1/148	16/11396	0.0625	4.8125	1.75045	0.188842	0.511597	0.456501	ENSG00000130203	1
GO:0010955	negative regulation of protein processing	1/148	16/11396	0.0625	4.8125	1.75045	0.188842	0.511597	0.456501	ENSG00000135919	1
GO:0018126	protein hydroxylation	1/148	16/11396	0.0625	4.8125	1.75045	0.188842	0.511597	0.456501	ENSG00000152952	1
GO:0031639	plasminogen activation	1/148	16/11396	0.0625	4.8125	1.75045	0.188842	0.511597	0.456501	ENSG00000135919	1
GO:0042953	lipoprotein transport	1/148	16/11396	0.0625	4.8125	1.75045	0.188842	0.511597	0.456501	ENSG00000130203	1
GO:0043931	ossification involved in bone maturation	1/148	16/11396	0.0625	4.8125	1.75045	0.188842	0.511597	0.456501	ENSG00000103489	1
GO:0044058	regulation of digestive system process	1/148	16/11396	0.0625	4.8125	1.75045	0.188842	0.511597	0.456501	ENSG00000240583	1
GO:0044321	response to leptin	1/148	16/11396	0.0625	4.8125	1.75045	0.188842	0.511597	0.456501	ENSG00000163083	1
GO:0045736	negative regulation of cyclin-dependent protein serine/threonine kinase activity	1/148	16/11396	0.0625	4.8125	1.75045	0.188842	0.511597	0.456501	ENSG00000141052	1
GO:0045761	regulation of adenylate cyclase activity	1/148	16/11396	0.0625	4.8125	1.75045	0.188842	0.511597	0.456501	ENSG00000179841	1
GO:0055075	potassium ion homeostasis	1/148	16/11396	0.0625	4.8125	1.75045	0.188842	0.511597	0.456501	ENSG00000146021	1
GO:0060402	calcium ion transport into cytosol	1/148	16/11396	0.0625	4.8125	1.75045	0.188842	0.511597	0.456501	ENSG00000149596	1
GO:0061158	3'-UTR-mediated mRNA destabilization	1/148	16/11396	0.0625	4.8125	1.75045	0.188842	0.511597	0.456501	ENSG00000112183	1
GO:0061621	canonical glycolysis	1/148	16/11396	0.0625	4.8125	1.75045	0.188842	0.511597	0.456501	ENSG00000067057	1
GO:0061718	glucose catabolic process to pyruvate	1/148	16/11396	0.0625	4.8125	1.75045	0.188842	0.511597	0.456501	ENSG00000067057	1
GO:0071379	cellular response to prostaglandin stimulus	1/148	16/11396	0.0625	4.8125	1.75045	0.188842	0.511597	0.456501	ENSG00000041982	1
GO:0071474	cellular hyperosmotic response	1/148	16/11396	0.0625	4.8125	1.75045	0.188842	0.511597	0.456501	ENSG00000240583	1
GO:0071624	positive regulation of granulocyte chemotaxis	1/148	16/11396	0.0625	4.8125	1.75045	0.188842	0.511597	0.456501	ENSG00000169429	1
GO:0072207	metanephric epithelium development	1/148	16/11396	0.0625	4.8125	1.75045	0.188842	0.511597	0.456501	ENSG00000240583	1
GO:0072243	metanephric nephron epithelium development	1/148	16/11396	0.0625	4.8125	1.75045	0.188842	0.511597	0.456501	ENSG00000240583	1
GO:0090023	positive regulation of neutrophil chemotaxis	1/148	16/11396	0.0625	4.8125	1.75045	0.188842	0.511597	0.456501	ENSG00000169429	1
GO:0090083	regulation of inclusion body assembly	1/148	16/11396	0.0625	4.8125	1.75045	0.188842	0.511597	0.456501	ENSG00000130203	1
GO:1902992	negative regulation of amyloid precursor protein catabolic process	1/148	16/11396	0.0625	4.8125	1.75045	0.188842	0.511597	0.456501	ENSG00000130203	1
GO:2000738	positive regulation of stem cell differentiation	1/148	16/11396	0.0625	4.8125	1.75045	0.188842	0.511597	0.456501	ENSG00000112183	1
GO:2000810	regulation of bicellular tight junction assembly	1/148	16/11396	0.0625	4.8125	1.75045	0.188842	0.511597	0.456501	ENSG00000158769	1
GO:0048568	embryonic organ development	6/148	297/11396	0.020202	1.55556	1.11279	0.189509	0.512357	0.457179	ENSG00000060718/ENSG00000100311/ENSG00000106799/ENSG00000137285/ENSG00000169242/ENSG00000169429	6
GO:0031667	response to nutrient levels	7/148	361/11396	0.0193906	1.49307	1.09202	0.189706	0.512357	0.457179	ENSG00000041982/ENSG00000130203/ENSG00000147883/ENSG00000163083/ENSG00000163328/ENSG00000176171/ENSG00000204217	7
GO:0001818	negative regulation of cytokine production	4/148	174/11396	0.0229885	1.77011	1.17421	0.190366	0.512357	0.457179	ENSG00000117228/ENSG00000137507/ENSG00000153208/ENSG00000163083	4
GO:0040013	negative regulation of locomotion	5/148	235/11396	0.0212766	1.6383	1.13411	0.190745	0.512357	0.457179	ENSG00000106799/ENSG00000122707/ENSG00000130203/ENSG00000141052/ENSG00000261150	5
GO:0046467	membrane lipid biosynthetic process	3/148	116/11396	0.0258621	1.99138	1.23102	0.191308	0.512357	0.457179	ENSG00000117069/ENSG00000121578/ENSG00000206527	3
GO:0051963	regulation of synapse assembly	3/148	116/11396	0.0258621	1.99138	1.23102	0.191308	0.512357	0.457179	ENSG00000112139/ENSG00000158258/ENSG00000180914	3
GO:0001934	positive regulation of protein phosphorylation	6/148	298/11396	0.0201342	1.55034	1.10424	0.191483	0.512357	0.457179	ENSG00000086991/ENSG00000100311/ENSG00000102755/ENSG00000169242/ENSG00000172575/ENSG00000182541	6
GO:0021675	nerve development	2/148	62/11396	0.0322581	2.48387	1.34385	0.192404	0.512357	0.457179	ENSG00000134259/ENSG00000135919	2
GO:0032418	lysosome localization	2/148	62/11396	0.0322581	2.48387	1.34385	0.192404	0.512357	0.457179	ENSG00000171533/ENSG00000172575	2
GO:0061614	miRNA transcription	2/148	62/11396	0.0322581	2.48387	1.34385	0.192404	0.512357	0.457179	ENSG00000100311/ENSG00000141052	2
GO:0043009	chordate embryonic development	9/148	494/11396	0.0182186	1.40283	1.04999	0.193101	0.512357	0.457179	ENSG00000060718/ENSG00000075275/ENSG00000100311/ENSG00000103489/ENSG00000106003/ENSG00000106799/ENSG00000107957/ENSG00000143816/ENSG00000165617	9
GO:0022407	regulation of cell-cell adhesion	6/148	299/11396	0.0200669	1.54515	1.09572	0.193464	0.512357	0.457179	ENSG00000076641/ENSG00000112139/ENSG00000135919/ENSG00000137507/ENSG00000158769/ENSG00000172575	6
GO:0071456	cellular response to hypoxia	3/148	117/11396	0.025641	1.97436	1.21514	0.194608	0.512357	0.457179	ENSG00000162433/ENSG00000176171/ENSG00000240583	3
GO:0051346	negative regulation of hydrolase activity	2/148	63/11396	0.031746	2.44444	1.31871	0.197124	0.512357	0.457179	ENSG00000122707/ENSG00000135919	2
GO:1902373	negative regulation of mRNA catabolic process	2/148	63/11396	0.031746	2.44444	1.31871	0.197124	0.512357	0.457179	ENSG00000082512/ENSG00000112183	2
GO:1990849	vacuolar localization	2/148	63/11396	0.031746	2.44444	1.31871	0.197124	0.512357	0.457179	ENSG00000171533/ENSG00000172575	2
GO:0006790	sulfur compound metabolic process	5/148	238/11396	0.0210084	1.61765	1.10455	0.197501	0.512357	0.457179	ENSG00000014257/ENSG00000086991/ENSG00000103489/ENSG00000170891/ENSG00000206527	5
GO:0022408	negative regulation of cell-cell adhesion	3/148	118/11396	0.0254237	1.95763	1.19942	0.197923	0.512357	0.457179	ENSG00000076641/ENSG00000135919/ENSG00000137507	3
GO:0001911	negative regulation of leukocyte mediated cytotoxicity	1/148	17/11396	0.0588235	4.52941	1.67042	0.199391	0.512357	0.457179	ENSG00000143217	1
GO:0008209	androgen metabolic process	1/148	17/11396	0.0588235	4.52941	1.67042	0.199391	0.512357	0.457179	ENSG00000025423	1
GO:0009651	response to salt stress	1/148	17/11396	0.0588235	4.52941	1.67042	0.199391	0.512357	0.457179	ENSG00000240583	1
GO:0010743	regulation of macrophage derived foam cell differentiation	1/148	17/11396	0.0588235	4.52941	1.67042	0.199391	0.512357	0.457179	ENSG00000138448	1
GO:0010839	negative regulation of keratinocyte proliferation	1/148	17/11396	0.0588235	4.52941	1.67042	0.199391	0.512357	0.457179	ENSG00000261150	1
GO:0010866	regulation of triglyceride biosynthetic process	1/148	17/11396	0.0588235	4.52941	1.67042	0.199391	0.512357	0.457179	ENSG00000112293	1
GO:0030206	chondroitin sulfate biosynthetic process	1/148	17/11396	0.0588235	4.52941	1.67042	0.199391	0.512357	0.457179	ENSG00000103489	1
GO:0031342	negative regulation of cell killing	1/148	17/11396	0.0588235	4.52941	1.67042	0.199391	0.512357	0.457179	ENSG00000143217	1
GO:0034377	plasma lipoprotein particle assembly	1/148	17/11396	0.0588235	4.52941	1.67042	0.199391	0.512357	0.457179	ENSG00000130203	1
GO:0044872	lipoprotein localization	1/148	17/11396	0.0588235	4.52941	1.67042	0.199391	0.512357	0.457179	ENSG00000130203	1
GO:0045939	negative regulation of steroid metabolic process	1/148	17/11396	0.0588235	4.52941	1.67042	0.199391	0.512357	0.457179	ENSG00000130203	1
GO:0046112	nucleobase biosynthetic process	1/148	17/11396	0.0588235	4.52941	1.67042	0.199391	0.512357	0.457179	ENSG00000147224	1
GO:0046128	purine ribonucleoside metabolic process	1/148	17/11396	0.0588235	4.52941	1.67042	0.199391	0.512357	0.457179	ENSG00000014257	1
GO:0048846	axon extension involved in axon guidance	1/148	17/11396	0.0588235	4.52941	1.67042	0.199391	0.512357	0.457179	ENSG00000204217	1
GO:0050432	catecholamine secretion	1/148	17/11396	0.0588235	4.52941	1.67042	0.199391	0.512357	0.457179	ENSG00000180914	1
GO:0050860	negative regulation of T cell receptor signaling pathway	1/148	17/11396	0.0588235	4.52941	1.67042	0.199391	0.512357	0.457179	ENSG00000117228	1
GO:0062009	secondary palate development	1/148	17/11396	0.0588235	4.52941	1.67042	0.199391	0.512357	0.457179	ENSG00000137507	1
GO:0070977	bone maturation	1/148	17/11396	0.0588235	4.52941	1.67042	0.199391	0.512357	0.457179	ENSG00000103489	1
GO:0071305	cellular response to vitamin D	1/148	17/11396	0.0588235	4.52941	1.67042	0.199391	0.512357	0.457179	ENSG00000041982	1
GO:0090200	positive regulation of release of cytochrome c from mitochondria	1/148	17/11396	0.0588235	4.52941	1.67042	0.199391	0.512357	0.457179	ENSG00000176171	1
GO:0097066	response to thyroid hormone	1/148	17/11396	0.0588235	4.52941	1.67042	0.199391	0.512357	0.457179	ENSG00000163083	1
GO:0097320	plasma membrane tubulation	1/148	17/11396	0.0588235	4.52941	1.67042	0.199391	0.512357	0.457179	ENSG00000206190	1
GO:0099637	neurotransmitter receptor transport	1/148	17/11396	0.0588235	4.52941	1.67042	0.199391	0.512357	0.457179	ENSG00000144596	1
GO:1902284	neuron projection extension involved in neuron projection guidance	1/148	17/11396	0.0588235	4.52941	1.67042	0.199391	0.512357	0.457179	ENSG00000204217	1
GO:1903318	negative regulation of protein maturation	1/148	17/11396	0.0588235	4.52941	1.67042	0.199391	0.512357	0.457179	ENSG00000135919	1
GO:2001135	regulation of endocytic recycling	1/148	17/11396	0.0588235	4.52941	1.67042	0.199391	0.512357	0.457179	ENSG00000179841	1
GO:0007600	sensory perception	5/148	239/11396	0.0209205	1.61088	1.09479	0.199772	0.512357	0.457179	ENSG00000014257/ENSG00000060718/ENSG00000135919/ENSG00000170340/ENSG00000240583	5
GO:0006814	sodium ion transport	3/148	119/11396	0.0252101	1.94118	1.18385	0.201251	0.512357	0.457179	ENSG00000135919/ENSG00000146021/ENSG00000197106	3
GO:0071674	mononuclear cell migration	3/148	119/11396	0.0252101	1.94118	1.18385	0.201251	0.512357	0.457179	ENSG00000100311/ENSG00000102755/ENSG00000158769	3
GO:0001909	leukocyte mediated cytotoxicity	2/148	64/11396	0.03125	2.40625	1.29405	0.201858	0.512357	0.457179	ENSG00000143217/ENSG00000172575	2
GO:0009123	nucleoside monophosphate metabolic process	2/148	64/11396	0.03125	2.40625	1.29405	0.201858	0.512357	0.457179	ENSG00000147224/ENSG00000162433	2
GO:0010232	vascular transport	2/148	64/11396	0.03125	2.40625	1.29405	0.201858	0.512357	0.457179	ENSG00000130203/ENSG00000197106	2
GO:0042982	amyloid precursor protein metabolic process	2/148	64/11396	0.03125	2.40625	1.29405	0.201858	0.512357	0.457179	ENSG00000130203/ENSG00000169242	2
GO:0150104	transport across blood-brain barrier	2/148	64/11396	0.03125	2.40625	1.29405	0.201858	0.512357	0.457179	ENSG00000130203/ENSG00000197106	2
GO:0009952	anterior/posterior pattern specification	3/148	120/11396	0.025	1.925	1.16844	0.204593	0.512357	0.457179	ENSG00000106003/ENSG00000106799/ENSG00000204217	3
GO:0097529	myeloid leukocyte migration	3/148	120/11396	0.025	1.925	1.16844	0.204593	0.512357	0.457179	ENSG00000100311/ENSG00000102755/ENSG00000169429	3
GO:0046434	organophosphate catabolic process	4/148	180/11396	0.0222222	1.71111	1.10308	0.206338	0.512357	0.457179	ENSG00000067057/ENSG00000134333/ENSG00000137331/ENSG00000139372	4
GO:0007268	chemical synaptic transmission	8/148	436/11396	0.0183486	1.41284	1.00826	0.206411	0.512357	0.457179	ENSG00000130203/ENSG00000134259/ENSG00000135919/ENSG00000137285/ENSG00000158258/ENSG00000173227/ENSG00000179841/ENSG00000180914	8
GO:0098916	anterograde trans-synaptic signaling	8/148	436/11396	0.0183486	1.41284	1.00826	0.206411	0.512357	0.457179	ENSG00000130203/ENSG00000134259/ENSG00000135919/ENSG00000137285/ENSG00000158258/ENSG00000173227/ENSG00000179841/ENSG00000180914	8
GO:0006641	triglyceride metabolic process	2/148	65/11396	0.0307692	2.36923	1.26984	0.206606	0.512357	0.457179	ENSG00000112293/ENSG00000130203	2
GO:0030516	regulation of axon extension	2/148	65/11396	0.0307692	2.36923	1.26984	0.206606	0.512357	0.457179	ENSG00000130203/ENSG00000204217	2
GO:0050772	positive regulation of axonogenesis	2/148	65/11396	0.0307692	2.36923	1.26984	0.206606	0.512357	0.457179	ENSG00000171533/ENSG00000204217	2
GO:0051781	positive regulation of cell division	2/148	65/11396	0.0307692	2.36923	1.26984	0.206606	0.512357	0.457179	ENSG00000100311/ENSG00000213626	2
GO:0006665	sphingolipid metabolic process	3/148	121/11396	0.0247934	1.90909	1.15317	0.207948	0.512357	0.457179	ENSG00000117069/ENSG00000121578/ENSG00000206527	3
GO:0008016	regulation of heart contraction	3/148	121/11396	0.0247934	1.90909	1.15317	0.207948	0.512357	0.457179	ENSG00000096696/ENSG00000118194/ENSG00000175084	3
GO:0031401	positive regulation of protein modification process	8/148	437/11396	0.0183066	1.40961	1.00156	0.208106	0.512357	0.457179	ENSG00000086991/ENSG00000100311/ENSG00000102471/ENSG00000102755/ENSG00000132329/ENSG00000169242/ENSG00000172575/ENSG00000182541	8
GO:0001990	regulation of systemic arterial blood pressure by hormone	1/148	18/11396	0.0555556	4.27778	1.59637	0.209804	0.512357	0.457179	ENSG00000180914	1
GO:0002021	response to dietary excess	1/148	18/11396	0.0555556	4.27778	1.59637	0.209804	0.512357	0.457179	ENSG00000130203	1
GO:0003209	cardiac atrium morphogenesis	1/148	18/11396	0.0555556	4.27778	1.59637	0.209804	0.512357	0.457179	ENSG00000204217	1
GO:0003401	axis elongation	1/148	18/11396	0.0555556	4.27778	1.59637	0.209804	0.512357	0.457179	ENSG00000041982	1
GO:0006244	pyrimidine nucleotide catabolic process	1/148	18/11396	0.0555556	4.27778	1.59637	0.209804	0.512357	0.457179	ENSG00000139372	1
GO:0009067	aspartate family amino acid biosynthetic process	1/148	18/11396	0.0555556	4.27778	1.59637	0.209804	0.512357	0.457179	ENSG00000152952	1
GO:0010888	negative regulation of lipid storage	1/148	18/11396	0.0555556	4.27778	1.59637	0.209804	0.512357	0.457179	ENSG00000138448	1
GO:0031069	hair follicle morphogenesis	1/148	18/11396	0.0555556	4.27778	1.59637	0.209804	0.512357	0.457179	ENSG00000128422	1
GO:0033081	regulation of T cell differentiation in thymus	1/148	18/11396	0.0555556	4.27778	1.59637	0.209804	0.512357	0.457179	ENSG00000172575	1
GO:0034698	response to gonadotropin	1/148	18/11396	0.0555556	4.27778	1.59637	0.209804	0.512357	0.457179	ENSG00000163083	1
GO:0035336	long-chain fatty-acyl-CoA metabolic process	1/148	18/11396	0.0555556	4.27778	1.59637	0.209804	0.512357	0.457179	ENSG00000206527	1
GO:0035774	positive regulation of insulin secretion involved in cellular response to glucose stimulus	1/148	18/11396	0.0555556	4.27778	1.59637	0.209804	0.512357	0.457179	ENSG00000112293	1
GO:0036303	lymph vessel morphogenesis	1/148	18/11396	0.0555556	4.27778	1.59637	0.209804	0.512357	0.457179	ENSG00000204217	1
GO:0042044	fluid transport	1/148	18/11396	0.0555556	4.27778	1.59637	0.209804	0.512357	0.457179	ENSG00000240583	1
GO:0042634	regulation of hair cycle	1/148	18/11396	0.0555556	4.27778	1.59637	0.209804	0.512357	0.457179	ENSG00000128422	1
GO:0050891	multicellular organismal-level water homeostasis	1/148	18/11396	0.0555556	4.27778	1.59637	0.209804	0.512357	0.457179	ENSG00000240583	1
GO:0050926	regulation of positive chemotaxis	1/148	18/11396	0.0555556	4.27778	1.59637	0.209804	0.512357	0.457179	ENSG00000169429	1
GO:0050927	positive regulation of positive chemotaxis	1/148	18/11396	0.0555556	4.27778	1.59637	0.209804	0.512357	0.457179	ENSG00000169429	1
GO:0051968	positive regulation of synaptic transmission, glutamatergic	1/148	18/11396	0.0555556	4.27778	1.59637	0.209804	0.512357	0.457179	ENSG00000180914	1
GO:0060037	pharyngeal system development	1/148	18/11396	0.0555556	4.27778	1.59637	0.209804	0.512357	0.457179	ENSG00000106799	1
GO:0061620	glycolytic process through glucose-6-phosphate	1/148	18/11396	0.0555556	4.27778	1.59637	0.209804	0.512357	0.457179	ENSG00000067057	1
GO:0070242	thymocyte apoptotic process	1/148	18/11396	0.0555556	4.27778	1.59637	0.209804	0.512357	0.457179	ENSG00000169242	1
GO:0090141	positive regulation of mitochondrial fission	1/148	18/11396	0.0555556	4.27778	1.59637	0.209804	0.512357	0.457179	ENSG00000176171	1
GO:0090205	positive regulation of cholesterol metabolic process	1/148	18/11396	0.0555556	4.27778	1.59637	0.209804	0.512357	0.457179	ENSG00000130203	1
GO:0097062	dendritic spine maintenance	1/148	18/11396	0.0555556	4.27778	1.59637	0.209804	0.512357	0.457179	ENSG00000130203	1
GO:0097284	hepatocyte apoptotic process	1/148	18/11396	0.0555556	4.27778	1.59637	0.209804	0.512357	0.457179	ENSG00000111057	1
GO:0099174	regulation of presynapse organization	1/148	18/11396	0.0555556	4.27778	1.59637	0.209804	0.512357	0.457179	ENSG00000112139	1
GO:0150146	cell junction disassembly	1/148	18/11396	0.0555556	4.27778	1.59637	0.209804	0.512357	0.457179	ENSG00000106799	1
GO:1903020	positive regulation of glycoprotein metabolic process	1/148	18/11396	0.0555556	4.27778	1.59637	0.209804	0.512357	0.457179	ENSG00000132329	1
GO:1903579	negative regulation of ATP metabolic process	1/148	18/11396	0.0555556	4.27778	1.59637	0.209804	0.512357	0.457179	ENSG00000137331	1
GO:1904030	negative regulation of cyclin-dependent protein kinase activity	1/148	18/11396	0.0555556	4.27778	1.59637	0.209804	0.512357	0.457179	ENSG00000141052	1
GO:1905606	regulation of presynapse assembly	1/148	18/11396	0.0555556	4.27778	1.59637	0.209804	0.512357	0.457179	ENSG00000112139	1
GO:2000050	regulation of non-canonical Wnt signaling pathway	1/148	18/11396	0.0555556	4.27778	1.59637	0.209804	0.512357	0.457179	ENSG00000165617	1
GO:0048771	tissue remodeling	3/148	122/11396	0.0245902	1.89344	1.13804	0.211315	0.513453	0.458157	ENSG00000086991/ENSG00000113389/ENSG00000204217	3
GO:0014909	smooth muscle cell migration	2/148	66/11396	0.030303	2.33333	1.24608	0.211365	0.513453	0.458157	ENSG00000100311/ENSG00000141052	2
GO:0015695	organic cation transport	2/148	66/11396	0.030303	2.33333	1.24608	0.211365	0.513453	0.458157	ENSG00000180914/ENSG00000197106	2
GO:0032008	positive regulation of TOR signaling	2/148	66/11396	0.030303	2.33333	1.24608	0.211365	0.513453	0.458157	ENSG00000126218/ENSG00000163328	2
GO:0043489	RNA stabilization	2/148	66/11396	0.030303	2.33333	1.24608	0.211365	0.513453	0.458157	ENSG00000082512/ENSG00000112183	2
GO:0007548	sex differentiation	4/148	182/11396	0.021978	1.69231	1.07995	0.211749	0.513453	0.458157	ENSG00000106003/ENSG00000106799/ENSG00000153208/ENSG00000163083	4
GO:0045732	positive regulation of protein catabolic process	4/148	182/11396	0.021978	1.69231	1.07995	0.211749	0.513453	0.458157	ENSG00000112293/ENSG00000130203/ENSG00000137331/ENSG00000165617	4
GO:0016358	dendrite development	4/148	183/11396	0.0218579	1.68306	1.0685	0.214469	0.517177	0.46148	ENSG00000130203/ENSG00000169242/ENSG00000169439/ENSG00000171533	4
GO:0001764	neuron migration	3/148	123/11396	0.0243902	1.87805	1.12306	0.214695	0.517177	0.46148	ENSG00000075275/ENSG00000112139/ENSG00000137285	3
GO:0014013	regulation of gliogenesis	2/148	67/11396	0.0298507	2.29851	1.22275	0.216136	0.517177	0.46148	ENSG00000135919/ENSG00000147883	2
GO:1901890	positive regulation of cell junction assembly	2/148	67/11396	0.0298507	2.29851	1.22275	0.216136	0.517177	0.46148	ENSG00000158258/ENSG00000180914	2
GO:0099537	trans-synaptic signaling	8/148	442/11396	0.0180995	1.39367	0.968283	0.216663	0.517177	0.46148	ENSG00000130203/ENSG00000134259/ENSG00000135919/ENSG00000137285/ENSG00000158258/ENSG00000173227/ENSG00000179841/ENSG00000180914	8
GO:0097191	extrinsic apoptotic signaling pathway	4/148	184/11396	0.0217391	1.67391	1.05711	0.217199	0.517177	0.46148	ENSG00000106799/ENSG00000111057/ENSG00000134259/ENSG00000138448	4
GO:0036294	cellular response to decreased oxygen levels	3/148	124/11396	0.0241935	1.8629	1.10821	0.218086	0.517177	0.46148	ENSG00000162433/ENSG00000176171/ENSG00000240583	3
GO:0072523	purine-containing compound catabolic process	3/148	124/11396	0.0241935	1.8629	1.10821	0.218086	0.517177	0.46148	ENSG00000067057/ENSG00000134333/ENSG00000137331	3
GO:0051960	regulation of nervous system development	6/148	312/11396	0.0192308	1.48077	0.98768	0.219911	0.517177	0.46148	ENSG00000135919/ENSG00000147883/ENSG00000158258/ENSG00000171533/ENSG00000180914/ENSG00000204217	6
GO:0002082	regulation of oxidative phosphorylation	1/148	19/11396	0.0526316	4.05263	1.52752	0.220083	0.517177	0.46148	ENSG00000162433	1
GO:0002335	mature B cell differentiation	1/148	19/11396	0.0526316	4.05263	1.52752	0.220083	0.517177	0.46148	ENSG00000106003	1
GO:0003177	pulmonary valve development	1/148	19/11396	0.0526316	4.05263	1.52752	0.220083	0.517177	0.46148	ENSG00000204217	1
GO:0009312	oligosaccharide biosynthetic process	1/148	19/11396	0.0526316	4.05263	1.52752	0.220083	0.517177	0.46148	ENSG00000117069	1
GO:0010640	regulation of platelet-derived growth factor receptor signaling pathway	1/148	19/11396	0.0526316	4.05263	1.52752	0.220083	0.517177	0.46148	ENSG00000141052	1
GO:0010952	positive regulation of peptidase activity	1/148	19/11396	0.0526316	4.05263	1.52752	0.220083	0.517177	0.46148	ENSG00000169242	1
GO:0021983	pituitary gland development	1/148	19/11396	0.0526316	4.05263	1.52752	0.220083	0.517177	0.46148	ENSG00000163083	1
GO:0031954	positive regulation of protein autophosphorylation	1/148	19/11396	0.0526316	4.05263	1.52752	0.220083	0.517177	0.46148	ENSG00000100311	1
GO:0032228	regulation of synaptic transmission, GABAergic	1/148	19/11396	0.0526316	4.05263	1.52752	0.220083	0.517177	0.46148	ENSG00000180914	1
GO:0032252	secretory granule localization	1/148	19/11396	0.0526316	4.05263	1.52752	0.220083	0.517177	0.46148	ENSG00000172575	1
GO:0035994	response to muscle stretch	1/148	19/11396	0.0526316	4.05263	1.52752	0.220083	0.517177	0.46148	ENSG00000148677	1
GO:0045980	negative regulation of nucleotide metabolic process	1/148	19/11396	0.0526316	4.05263	1.52752	0.220083	0.517177	0.46148	ENSG00000137331	1
GO:0048799	animal organ maturation	1/148	19/11396	0.0526316	4.05263	1.52752	0.220083	0.517177	0.46148	ENSG00000103489	1
GO:0050892	intestinal absorption	1/148	19/11396	0.0526316	4.05263	1.52752	0.220083	0.517177	0.46148	ENSG00000158769	1
GO:0051954	positive regulation of amine transport	1/148	19/11396	0.0526316	4.05263	1.52752	0.220083	0.517177	0.46148	ENSG00000180914	1
GO:0055090	acylglycerol homeostasis	1/148	19/11396	0.0526316	4.05263	1.52752	0.220083	0.517177	0.46148	ENSG00000130203	1
GO:0060392	negative regulation of SMAD protein signal transduction	1/148	19/11396	0.0526316	4.05263	1.52752	0.220083	0.517177	0.46148	ENSG00000138615	1
GO:0070328	triglyceride homeostasis	1/148	19/11396	0.0526316	4.05263	1.52752	0.220083	0.517177	0.46148	ENSG00000130203	1
GO:1900543	negative regulation of purine nucleotide metabolic process	1/148	19/11396	0.0526316	4.05263	1.52752	0.220083	0.517177	0.46148	ENSG00000137331	1
GO:1901201	regulation of extracellular matrix assembly	1/148	19/11396	0.0526316	4.05263	1.52752	0.220083	0.517177	0.46148	ENSG00000106799	1
GO:0002708	positive regulation of lymphocyte mediated immunity	2/148	68/11396	0.0294118	2.26471	1.19982	0.220916	0.517177	0.46148	ENSG00000172575/ENSG00000213047	2
GO:0019915	lipid storage	2/148	68/11396	0.0294118	2.26471	1.19982	0.220916	0.517177	0.46148	ENSG00000130203/ENSG00000138448	2
GO:0097061	dendritic spine organization	2/148	68/11396	0.0294118	2.26471	1.19982	0.220916	0.517177	0.46148	ENSG00000130203/ENSG00000169242	2
GO:0170062	nutrient storage	2/148	68/11396	0.0294118	2.26471	1.19982	0.220916	0.517177	0.46148	ENSG00000130203/ENSG00000138448	2
GO:1902903	regulation of supramolecular fiber organization	6/148	314/11396	0.0191083	1.47134	0.97149	0.224086	0.517177	0.46148	ENSG00000049540/ENSG00000106799/ENSG00000118523/ENSG00000130203/ENSG00000158769/ENSG00000172403	6
GO:0030307	positive regulation of cell growth	3/148	126/11396	0.0238095	1.83333	1.07893	0.224901	0.517177	0.46148	ENSG00000106799/ENSG00000128422/ENSG00000204217	3
GO:0001938	positive regulation of endothelial cell proliferation	2/148	69/11396	0.0289855	2.23188	1.1773	0.225705	0.517177	0.46148	ENSG00000100311/ENSG00000106799	2
GO:0048145	regulation of fibroblast proliferation	2/148	69/11396	0.0289855	2.23188	1.1773	0.225705	0.517177	0.46148	ENSG00000100311/ENSG00000240583	2
GO:0048709	oligodendrocyte differentiation	2/148	69/11396	0.0289855	2.23188	1.1773	0.225705	0.517177	0.46148	ENSG00000134198/ENSG00000176171	2
GO:0070167	regulation of biomineral tissue development	2/148	69/11396	0.0289855	2.23188	1.1773	0.225705	0.517177	0.46148	ENSG00000111341/ENSG00000204217	2
GO:1904951	positive regulation of establishment of protein localization	5/148	251/11396	0.0199203	1.53386	0.981021	0.227687	0.517177	0.46148	ENSG00000112293/ENSG00000130203/ENSG00000133026/ENSG00000148677/ENSG00000179841	5
GO:0001649	osteoblast differentiation	4/148	188/11396	0.0212766	1.6383	1.01225	0.228213	0.517177	0.46148	ENSG00000011028/ENSG00000041982/ENSG00000137809/ENSG00000204217	4
GO:0070588	calcium ion transmembrane transport	4/148	188/11396	0.0212766	1.6383	1.01225	0.228213	0.517177	0.46148	ENSG00000138448/ENSG00000149596/ENSG00000158966/ENSG00000179841	4
GO:0002369	T cell cytokine production	1/148	20/11396	0.05	3.85	1.46324	0.230228	0.517177	0.46148	ENSG00000213047	1
GO:0002724	regulation of T cell cytokine production	1/148	20/11396	0.05	3.85	1.46324	0.230228	0.517177	0.46148	ENSG00000213047	1
GO:0003044	regulation of systemic arterial blood pressure mediated by a chemical signal	1/148	20/11396	0.05	3.85	1.46324	0.230228	0.517177	0.46148	ENSG00000180914	1
GO:0003272	endocardial cushion formation	1/148	20/11396	0.05	3.85	1.46324	0.230228	0.517177	0.46148	ENSG00000106799	1
GO:0006972	hyperosmotic response	1/148	20/11396	0.05	3.85	1.46324	0.230228	0.517177	0.46148	ENSG00000240583	1
GO:0009219	pyrimidine deoxyribonucleotide metabolic process	1/148	20/11396	0.05	3.85	1.46324	0.230228	0.517177	0.46148	ENSG00000139372	1
GO:0010667	negative regulation of cardiac muscle cell apoptotic process	1/148	20/11396	0.05	3.85	1.46324	0.230228	0.517177	0.46148	ENSG00000141052	1
GO:0010875	positive regulation of cholesterol efflux	1/148	20/11396	0.05	3.85	1.46324	0.230228	0.517177	0.46148	ENSG00000130203	1
GO:0017158	regulation of calcium ion-dependent exocytosis	1/148	20/11396	0.05	3.85	1.46324	0.230228	0.517177	0.46148	ENSG00000173227	1
GO:0021515	cell differentiation in spinal cord	1/148	20/11396	0.05	3.85	1.46324	0.230228	0.517177	0.46148	ENSG00000112139	1
GO:0030204	chondroitin sulfate metabolic process	1/148	20/11396	0.05	3.85	1.46324	0.230228	0.517177	0.46148	ENSG00000103489	1
GO:0032814	regulation of natural killer cell activation	1/148	20/11396	0.05	3.85	1.46324	0.230228	0.517177	0.46148	ENSG00000172575	1
GO:0035303	regulation of dephosphorylation	1/148	20/11396	0.05	3.85	1.46324	0.230228	0.517177	0.46148	ENSG00000112293	1
GO:0042092	type 2 immune response	1/148	20/11396	0.05	3.85	1.46324	0.230228	0.517177	0.46148	ENSG00000213047	1
GO:0042119	neutrophil activation	1/148	20/11396	0.05	3.85	1.46324	0.230228	0.517177	0.46148	ENSG00000169429	1
GO:0042278	purine nucleoside metabolic process	1/148	20/11396	0.05	3.85	1.46324	0.230228	0.517177	0.46148	ENSG00000014257	1
GO:0042572	retinol metabolic process	1/148	20/11396	0.05	3.85	1.46324	0.230228	0.517177	0.46148	ENSG00000025423	1
GO:0044794	positive regulation by host of viral process	1/148	20/11396	0.05	3.85	1.46324	0.230228	0.517177	0.46148	ENSG00000130203	1
GO:0046164	alcohol catabolic process	1/148	20/11396	0.05	3.85	1.46324	0.230228	0.517177	0.46148	ENSG00000130203	1
GO:0046461	neutral lipid catabolic process	1/148	20/11396	0.05	3.85	1.46324	0.230228	0.517177	0.46148	ENSG00000112293	1
GO:0046464	acylglycerol catabolic process	1/148	20/11396	0.05	3.85	1.46324	0.230228	0.517177	0.46148	ENSG00000112293	1
GO:0046688	response to copper ion	1/148	20/11396	0.05	3.85	1.46324	0.230228	0.517177	0.46148	ENSG00000240583	1
GO:0048710	regulation of astrocyte differentiation	1/148	20/11396	0.05	3.85	1.46324	0.230228	0.517177	0.46148	ENSG00000135919	1
GO:0048730	epidermis morphogenesis	1/148	20/11396	0.05	3.85	1.46324	0.230228	0.517177	0.46148	ENSG00000128422	1
GO:0061615	glycolytic process through fructose-6-phosphate	1/148	20/11396	0.05	3.85	1.46324	0.230228	0.517177	0.46148	ENSG00000067057	1
GO:0061709	reticulophagy	1/148	20/11396	0.05	3.85	1.46324	0.230228	0.517177	0.46148	ENSG00000176171	1
GO:0065005	protein-lipid complex assembly	1/148	20/11396	0.05	3.85	1.46324	0.230228	0.517177	0.46148	ENSG00000130203	1
GO:0098703	calcium ion import across plasma membrane	1/148	20/11396	0.05	3.85	1.46324	0.230228	0.517177	0.46148	ENSG00000179841	1
GO:0098901	regulation of cardiac muscle cell action potential	1/148	20/11396	0.05	3.85	1.46324	0.230228	0.517177	0.46148	ENSG00000096696	1
GO:0099171	presynaptic modulation of chemical synaptic transmission	1/148	20/11396	0.05	3.85	1.46324	0.230228	0.517177	0.46148	ENSG00000173227	1
GO:1902656	calcium ion import into cytosol	1/148	20/11396	0.05	3.85	1.46324	0.230228	0.517177	0.46148	ENSG00000179841	1
GO:1905207	regulation of cardiocyte differentiation	1/148	20/11396	0.05	3.85	1.46324	0.230228	0.517177	0.46148	ENSG00000141052	1
GO:1905562	regulation of vascular endothelial cell proliferation	1/148	20/11396	0.05	3.85	1.46324	0.230228	0.517177	0.46148	ENSG00000102755	1
GO:0042327	positive regulation of phosphorylation	6/148	317/11396	0.0189274	1.45741	0.947411	0.230399	0.517177	0.46148	ENSG00000086991/ENSG00000100311/ENSG00000102755/ENSG00000169242/ENSG00000172575/ENSG00000182541	6
GO:0001657	ureteric bud development	2/148	70/11396	0.0285714	2.2	1.15516	0.230502	0.517177	0.46148	ENSG00000105696/ENSG00000164619	2
GO:0030216	keratinocyte differentiation	2/148	70/11396	0.0285714	2.2	1.15516	0.230502	0.517177	0.46148	ENSG00000096696/ENSG00000128422	2
GO:0035023	regulation of Rho protein signal transduction	2/148	70/11396	0.0285714	2.2	1.15516	0.230502	0.517177	0.46148	ENSG00000130203/ENSG00000158769	2
GO:0060021	roof of mouth development	2/148	70/11396	0.0285714	2.2	1.15516	0.230502	0.517177	0.46148	ENSG00000106799/ENSG00000137507	2
GO:1901888	regulation of cell junction assembly	4/148	189/11396	0.021164	1.62963	1.0012	0.230989	0.517787	0.462024	ENSG00000112139/ENSG00000158258/ENSG00000158769/ENSG00000180914	4
GO:0008286	insulin receptor signaling pathway	3/148	128/11396	0.0234375	1.80469	1.05017	0.231758	0.518543	0.462699	ENSG00000102755/ENSG00000112293/ENSG00000153208	3
GO:0044272	sulfur compound biosynthetic process	3/148	128/11396	0.0234375	1.80469	1.05017	0.231758	0.518543	0.462699	ENSG00000103489/ENSG00000170891/ENSG00000206527	3
GO:0048863	stem cell differentiation	4/148	190/11396	0.0210526	1.62105	0.990217	0.233774	0.519625	0.463665	ENSG00000112183/ENSG00000141052/ENSG00000204217/ENSG00000213626	4
GO:0016311	dephosphorylation	3/148	129/11396	0.0232558	1.7907	1.03598	0.235201	0.519625	0.463665	ENSG00000014257/ENSG00000112293/ENSG00000129951	3
GO:0030308	negative regulation of cell growth	3/148	129/11396	0.0232558	1.7907	1.03598	0.235201	0.519625	0.463665	ENSG00000103175/ENSG00000135919/ENSG00000204217	3
GO:0048010	vascular endothelial growth factor receptor signaling pathway	2/148	71/11396	0.028169	2.16901	1.13339	0.235306	0.519625	0.463665	ENSG00000102755/ENSG00000153208	2
GO:0072163	mesonephric epithelium development	2/148	71/11396	0.028169	2.16901	1.13339	0.235306	0.519625	0.463665	ENSG00000105696/ENSG00000164619	2
GO:0072164	mesonephric tubule development	2/148	71/11396	0.028169	2.16901	1.13339	0.235306	0.519625	0.463665	ENSG00000105696/ENSG00000164619	2
GO:1901136	carbohydrate derivative catabolic process	4/148	191/11396	0.0209424	1.61257	0.979295	0.236567	0.519625	0.463665	ENSG00000067057/ENSG00000134333/ENSG00000137331/ENSG00000139372	4
GO:0002703	regulation of leukocyte mediated immunity	3/148	130/11396	0.0230769	1.77692	1.02192	0.238654	0.519625	0.463665	ENSG00000143217/ENSG00000172575/ENSG00000213047	3
GO:0006898	receptor-mediated endocytosis	4/148	192/11396	0.0208333	1.60417	0.968437	0.239368	0.519625	0.463665	ENSG00000130203/ENSG00000132329/ENSG00000138448/ENSG00000169429	4
GO:0048762	mesenchymal cell differentiation	4/148	192/11396	0.0208333	1.60417	0.968437	0.239368	0.519625	0.463665	ENSG00000106799/ENSG00000122694/ENSG00000144730/ENSG00000169242	4
GO:0030510	regulation of BMP signaling pathway	2/148	72/11396	0.0277778	2.13889	1.11198	0.240116	0.519625	0.463665	ENSG00000163328/ENSG00000164619	2
GO:0050868	negative regulation of T cell activation	2/148	72/11396	0.0277778	2.13889	1.11198	0.240116	0.519625	0.463665	ENSG00000076641/ENSG00000137507	2
GO:1904064	positive regulation of cation transmembrane transport	2/148	72/11396	0.0277778	2.13889	1.11198	0.240116	0.519625	0.463665	ENSG00000149596/ENSG00000179841	2
GO:2000628	regulation of miRNA metabolic process	2/148	72/11396	0.0277778	2.13889	1.11198	0.240116	0.519625	0.463665	ENSG00000100311/ENSG00000141052	2
GO:0001573	ganglioside metabolic process	1/148	21/11396	0.047619	3.66667	1.40299	0.240243	0.519625	0.463665	ENSG00000117069	1
GO:0006007	glucose catabolic process	1/148	21/11396	0.047619	3.66667	1.40299	0.240243	0.519625	0.463665	ENSG00000067057	1
GO:0007218	neuropeptide signaling pathway	1/148	21/11396	0.047619	3.66667	1.40299	0.240243	0.519625	0.463665	ENSG00000166863	1
GO:0010742	macrophage derived foam cell differentiation	1/148	21/11396	0.047619	3.66667	1.40299	0.240243	0.519625	0.463665	ENSG00000138448	1
GO:0010804	negative regulation of tumor necrosis factor-mediated signaling pathway	1/148	21/11396	0.047619	3.66667	1.40299	0.240243	0.519625	0.463665	ENSG00000151468	1
GO:0021884	forebrain neuron development	1/148	21/11396	0.047619	3.66667	1.40299	0.240243	0.519625	0.463665	ENSG00000170390	1
GO:0034249	negative regulation of amide metabolic process	1/148	21/11396	0.047619	3.66667	1.40299	0.240243	0.519625	0.463665	ENSG00000130203	1
GO:0035313	wound healing, spreading of epidermal cells	1/148	21/11396	0.047619	3.66667	1.40299	0.240243	0.519625	0.463665	ENSG00000138448	1
GO:0036120	cellular response to platelet-derived growth factor stimulus	1/148	21/11396	0.047619	3.66667	1.40299	0.240243	0.519625	0.463665	ENSG00000100311	1
GO:0036296	response to increased oxygen levels	1/148	21/11396	0.047619	3.66667	1.40299	0.240243	0.519625	0.463665	ENSG00000176171	1
GO:0039694	viral RNA genome replication	1/148	21/11396	0.047619	3.66667	1.40299	0.240243	0.519625	0.463665	ENSG00000169429	1
GO:0046033	AMP metabolic process	1/148	21/11396	0.047619	3.66667	1.40299	0.240243	0.519625	0.463665	ENSG00000162433	1
GO:0046039	GTP metabolic process	1/148	21/11396	0.047619	3.66667	1.40299	0.240243	0.519625	0.463665	ENSG00000162433	1
GO:0046949	fatty-acyl-CoA biosynthetic process	1/148	21/11396	0.047619	3.66667	1.40299	0.240243	0.519625	0.463665	ENSG00000206527	1
GO:0050858	negative regulation of antigen receptor-mediated signaling pathway	1/148	21/11396	0.047619	3.66667	1.40299	0.240243	0.519625	0.463665	ENSG00000117228	1
GO:0051131	chaperone-mediated protein complex assembly	1/148	21/11396	0.047619	3.66667	1.40299	0.240243	0.519625	0.463665	ENSG00000267060	1
GO:0051353	positive regulation of oxidoreductase activity	1/148	21/11396	0.047619	3.66667	1.40299	0.240243	0.519625	0.463665	ENSG00000113389	1
GO:0051560	mitochondrial calcium ion homeostasis	1/148	21/11396	0.047619	3.66667	1.40299	0.240243	0.519625	0.463665	ENSG00000176171	1
GO:0060384	innervation	1/148	21/11396	0.047619	3.66667	1.40299	0.240243	0.519625	0.463665	ENSG00000135919	1
GO:0086005	ventricular cardiac muscle cell action potential	1/148	21/11396	0.047619	3.66667	1.40299	0.240243	0.519625	0.463665	ENSG00000096696	1
GO:1901021	positive regulation of calcium ion transmembrane transporter activity	1/148	21/11396	0.047619	3.66667	1.40299	0.240243	0.519625	0.463665	ENSG00000149596	1
GO:1901028	regulation of mitochondrial outer membrane permeabilization involved in apoptotic signaling pathway	1/148	21/11396	0.047619	3.66667	1.40299	0.240243	0.519625	0.463665	ENSG00000137331	1
GO:1902018	negative regulation of cilium assembly	1/148	21/11396	0.047619	3.66667	1.40299	0.240243	0.519625	0.463665	ENSG00000182541	1
GO:0051302	regulation of cell division	3/148	131/11396	0.0229008	1.76336	1.00797	0.242115	0.522866	0.466557	ENSG00000099994/ENSG00000100311/ENSG00000213626	3
GO:0046034	ATP metabolic process	4/148	193/11396	0.0207254	1.59585	0.95764	0.242177	0.522866	0.466557	ENSG00000067057/ENSG00000134333/ENSG00000137331/ENSG00000162433	4
GO:0001823	mesonephros development	2/148	73/11396	0.0273973	2.10959	1.09092	0.24493	0.523114	0.466777	ENSG00000105696/ENSG00000164619	2
GO:0008585	female gonad development	2/148	73/11396	0.0273973	2.10959	1.09092	0.24493	0.523114	0.466777	ENSG00000106003/ENSG00000163083	2
GO:0015914	phospholipid transport	2/148	73/11396	0.0273973	2.10959	1.09092	0.24493	0.523114	0.466777	ENSG00000130203/ENSG00000206190	2
GO:0042157	lipoprotein metabolic process	2/148	73/11396	0.0273973	2.10959	1.09092	0.24493	0.523114	0.466777	ENSG00000130203/ENSG00000138448	2
GO:0048534	hematopoietic or lymphoid organ development	2/148	73/11396	0.0273973	2.10959	1.09092	0.24493	0.523114	0.466777	ENSG00000106799/ENSG00000147883	2
GO:2000736	regulation of stem cell differentiation	2/148	73/11396	0.0273973	2.10959	1.09092	0.24493	0.523114	0.466777	ENSG00000112183/ENSG00000213626	2
GO:0006109	regulation of carbohydrate metabolic process	3/148	132/11396	0.0227273	1.75	0.994151	0.245585	0.523114	0.466777	ENSG00000100311/ENSG00000112293/ENSG00000137331	3
GO:0016052	carbohydrate catabolic process	3/148	132/11396	0.0227273	1.75	0.994151	0.245585	0.523114	0.466777	ENSG00000067057/ENSG00000134333/ENSG00000137331	3
GO:0045055	regulated exocytosis	3/148	132/11396	0.0227273	1.75	0.994151	0.245585	0.523114	0.466777	ENSG00000157570/ENSG00000172575/ENSG00000173227	3
GO:0032869	cellular response to insulin stimulus	4/148	195/11396	0.0205128	1.57949	0.936231	0.247817	0.523114	0.466777	ENSG00000102755/ENSG00000112293/ENSG00000153208/ENSG00000163083	4
GO:0051345	positive regulation of hydrolase activity	3/148	133/11396	0.0225564	1.73684	0.980446	0.249062	0.523114	0.466777	ENSG00000112293/ENSG00000169242/ENSG00000172575	3
GO:0062014	negative regulation of small molecule metabolic process	2/148	74/11396	0.027027	2.08108	1.0702	0.249748	0.523114	0.466777	ENSG00000130203/ENSG00000137331	2
GO:0090288	negative regulation of cellular response to growth factor stimulus	2/148	74/11396	0.027027	2.08108	1.0702	0.249748	0.523114	0.466777	ENSG00000163328/ENSG00000164619	2
GO:0106027	neuron projection organization	2/148	74/11396	0.027027	2.08108	1.0702	0.249748	0.523114	0.466777	ENSG00000130203/ENSG00000169242	2
GO:0001975	response to amphetamine	1/148	22/11396	0.0454545	3.5	1.34631	0.250128	0.523114	0.466777	ENSG00000180914	1
GO:0002792	negative regulation of peptide secretion	1/148	22/11396	0.0454545	3.5	1.34631	0.250128	0.523114	0.466777	ENSG00000163083	1
GO:0006304	DNA modification	1/148	22/11396	0.0454545	3.5	1.34631	0.250128	0.523114	0.466777	ENSG00000139372	1
GO:0009119	ribonucleoside metabolic process	1/148	22/11396	0.0454545	3.5	1.34631	0.250128	0.523114	0.466777	ENSG00000014257	1
GO:0010661	positive regulation of muscle cell apoptotic process	1/148	22/11396	0.0454545	3.5	1.34631	0.250128	0.523114	0.466777	ENSG00000176171	1
GO:0010664	negative regulation of striated muscle cell apoptotic process	1/148	22/11396	0.0454545	3.5	1.34631	0.250128	0.523114	0.466777	ENSG00000141052	1
GO:0014912	negative regulation of smooth muscle cell migration	1/148	22/11396	0.0454545	3.5	1.34631	0.250128	0.523114	0.466777	ENSG00000141052	1
GO:0030212	hyaluronan metabolic process	1/148	22/11396	0.0454545	3.5	1.34631	0.250128	0.523114	0.466777	ENSG00000100311	1
GO:0035025	positive regulation of Rho protein signal transduction	1/148	22/11396	0.0454545	3.5	1.34631	0.250128	0.523114	0.466777	ENSG00000158769	1
GO:0035115	embryonic forelimb morphogenesis	1/148	22/11396	0.0454545	3.5	1.34631	0.250128	0.523114	0.466777	ENSG00000122707	1
GO:0045540	regulation of cholesterol biosynthetic process	1/148	22/11396	0.0454545	3.5	1.34631	0.250128	0.523114	0.466777	ENSG00000130203	1
GO:0046006	regulation of activated T cell proliferation	1/148	22/11396	0.0454545	3.5	1.34631	0.250128	0.523114	0.466777	ENSG00000137507	1
GO:0046676	negative regulation of insulin secretion	1/148	22/11396	0.0454545	3.5	1.34631	0.250128	0.523114	0.466777	ENSG00000163083	1
GO:0048566	embryonic digestive tract development	1/148	22/11396	0.0454545	3.5	1.34631	0.250128	0.523114	0.466777	ENSG00000169429	1
GO:0051497	negative regulation of stress fiber assembly	1/148	22/11396	0.0454545	3.5	1.34631	0.250128	0.523114	0.466777	ENSG00000158769	1
GO:0055094	response to lipoprotein particle	1/148	22/11396	0.0454545	3.5	1.34631	0.250128	0.523114	0.466777	ENSG00000130203	1
GO:0070935	3'-UTR-mediated mRNA stabilization	1/148	22/11396	0.0454545	3.5	1.34631	0.250128	0.523114	0.466777	ENSG00000112183	1
GO:0071295	cellular response to vitamin	1/148	22/11396	0.0454545	3.5	1.34631	0.250128	0.523114	0.466777	ENSG00000041982	1
GO:0090022	regulation of neutrophil chemotaxis	1/148	22/11396	0.0454545	3.5	1.34631	0.250128	0.523114	0.466777	ENSG00000169429	1
GO:0090077	foam cell differentiation	1/148	22/11396	0.0454545	3.5	1.34631	0.250128	0.523114	0.466777	ENSG00000138448	1
GO:0090278	negative regulation of peptide hormone secretion	1/148	22/11396	0.0454545	3.5	1.34631	0.250128	0.523114	0.466777	ENSG00000163083	1
GO:0106118	regulation of sterol biosynthetic process	1/148	22/11396	0.0454545	3.5	1.34631	0.250128	0.523114	0.466777	ENSG00000130203	1
GO:0016032	viral process	6/148	327/11396	0.0183486	1.41284	0.868873	0.251838	0.526233	0.46956	ENSG00000130203/ENSG00000133026/ENSG00000138448/ENSG00000143217/ENSG00000158769/ENSG00000169429	6
GO:1901605	alpha-amino acid metabolic process	3/148	134/11396	0.0223881	1.72388	0.966856	0.252548	0.527257	0.470474	ENSG00000086991/ENSG00000152952/ENSG00000172508	3
GO:0099536	synaptic signaling	8/148	463/11396	0.0172786	1.33045	0.832687	0.253992	0.528346	0.471446	ENSG00000130203/ENSG00000134259/ENSG00000135919/ENSG00000137285/ENSG00000158258/ENSG00000173227/ENSG00000179841/ENSG00000180914	8
GO:0030317	flagellated sperm motility	2/148	75/11396	0.0266667	2.05333	1.04979	0.25457	0.528346	0.471446	ENSG00000148019/ENSG00000166863	2
GO:0042476	odontogenesis	2/148	75/11396	0.0266667	2.05333	1.04979	0.25457	0.528346	0.471446	ENSG00000041982/ENSG00000240583	2
GO:0046545	development of primary female sexual characteristics	2/148	75/11396	0.0266667	2.05333	1.04979	0.25457	0.528346	0.471446	ENSG00000106003/ENSG00000163083	2
GO:0097722	sperm motility	2/148	75/11396	0.0266667	2.05333	1.04979	0.25457	0.528346	0.471446	ENSG00000148019/ENSG00000166863	2
GO:0043603	amide metabolic process	6/148	329/11396	0.0182371	1.40426	0.853472	0.256194	0.528346	0.471446	ENSG00000117069/ENSG00000121578/ENSG00000130203/ENSG00000169242/ENSG00000172508/ENSG00000206527	6
GO:0035924	cellular response to vascular endothelial growth factor stimulus	2/148	76/11396	0.0263158	2.02632	1.02971	0.259393	0.528346	0.471446	ENSG00000102755/ENSG00000153208	2
GO:0050731	positive regulation of peptidyl-tyrosine phosphorylation	2/148	76/11396	0.0263158	2.02632	1.02971	0.259393	0.528346	0.471446	ENSG00000086991/ENSG00000169242	2
GO:1902369	negative regulation of RNA catabolic process	2/148	76/11396	0.0263158	2.02632	1.02971	0.259393	0.528346	0.471446	ENSG00000082512/ENSG00000112183	2
GO:2001237	negative regulation of extrinsic apoptotic signaling pathway	2/148	76/11396	0.0263158	2.02632	1.02971	0.259393	0.528346	0.471446	ENSG00000106799/ENSG00000138448	2
GO:0019362	pyridine nucleotide metabolic process	3/148	136/11396	0.0220588	1.69853	0.940016	0.25954	0.528346	0.471446	ENSG00000067057/ENSG00000134333/ENSG00000137331	3
GO:0043583	ear development	3/148	136/11396	0.0220588	1.69853	0.940016	0.25954	0.528346	0.471446	ENSG00000060718/ENSG00000164619/ENSG00000170891	3
GO:0046496	nicotinamide nucleotide metabolic process	3/148	136/11396	0.0220588	1.69853	0.940016	0.25954	0.528346	0.471446	ENSG00000067057/ENSG00000134333/ENSG00000137331	3
GO:0071453	cellular response to oxygen levels	3/148	136/11396	0.0220588	1.69853	0.940016	0.25954	0.528346	0.471446	ENSG00000162433/ENSG00000176171/ENSG00000240583	3
GO:0001945	lymph vessel development	1/148	23/11396	0.0434783	3.34783	1.29283	0.259886	0.528346	0.471446	ENSG00000204217	1
GO:0007157	heterophilic cell-cell adhesion via plasma membrane cell adhesion molecules	1/148	23/11396	0.0434783	3.34783	1.29283	0.259886	0.528346	0.471446	ENSG00000143217	1
GO:0009264	deoxyribonucleotide catabolic process	1/148	23/11396	0.0434783	3.34783	1.29283	0.259886	0.528346	0.471446	ENSG00000139372	1
GO:0009268	response to pH	1/148	23/11396	0.0434783	3.34783	1.29283	0.259886	0.528346	0.471446	ENSG00000112293	1
GO:0017145	stem cell division	1/148	23/11396	0.0434783	3.34783	1.29283	0.259886	0.528346	0.471446	ENSG00000213626	1
GO:0035640	exploration behavior	1/148	23/11396	0.0434783	3.34783	1.29283	0.259886	0.528346	0.471446	ENSG00000130203	1
GO:0036119	response to platelet-derived growth factor	1/148	23/11396	0.0434783	3.34783	1.29283	0.259886	0.528346	0.471446	ENSG00000100311	1
GO:0036230	granulocyte activation	1/148	23/11396	0.0434783	3.34783	1.29283	0.259886	0.528346	0.471446	ENSG00000169429	1
GO:0044060	regulation of endocrine process	1/148	23/11396	0.0434783	3.34783	1.29283	0.259886	0.528346	0.471446	ENSG00000163083	1
GO:0046386	deoxyribose phosphate catabolic process	1/148	23/11396	0.0434783	3.34783	1.29283	0.259886	0.528346	0.471446	ENSG00000139372	1
GO:0051281	positive regulation of release of sequestered calcium ion into cytosol	1/148	23/11396	0.0434783	3.34783	1.29283	0.259886	0.528346	0.471446	ENSG00000149596	1
GO:0061384	heart trabecula morphogenesis	1/148	23/11396	0.0434783	3.34783	1.29283	0.259886	0.528346	0.471446	ENSG00000106799	1
GO:0071604	transforming growth factor beta production	1/148	23/11396	0.0434783	3.34783	1.29283	0.259886	0.528346	0.471446	ENSG00000138448	1
GO:0072529	pyrimidine-containing compound catabolic process	1/148	23/11396	0.0434783	3.34783	1.29283	0.259886	0.528346	0.471446	ENSG00000139372	1
GO:0086004	regulation of cardiac muscle cell contraction	1/148	23/11396	0.0434783	3.34783	1.29283	0.259886	0.528346	0.471446	ENSG00000096696	1
GO:0099560	synaptic membrane adhesion	1/148	23/11396	0.0434783	3.34783	1.29283	0.259886	0.528346	0.471446	ENSG00000112139	1
GO:1902624	positive regulation of neutrophil migration	1/148	23/11396	0.0434783	3.34783	1.29283	0.259886	0.528346	0.471446	ENSG00000169429	1
GO:0070201	regulation of establishment of protein localization	7/148	400/11396	0.0175	1.3475	0.811555	0.263759	0.533923	0.476423	ENSG00000102471/ENSG00000112293/ENSG00000130203/ENSG00000133026/ENSG00000148677/ENSG00000163083/ENSG00000179841	7
GO:0002705	positive regulation of leukocyte mediated immunity	2/148	77/11396	0.025974	2	1.00993	0.264218	0.533923	0.476423	ENSG00000172575/ENSG00000213047	2
GO:0007189	adenylate cyclase-activating G protein-coupled receptor signaling pathway	2/148	77/11396	0.025974	2	1.00993	0.264218	0.533923	0.476423	ENSG00000105290/ENSG00000132329	2
GO:0007613	memory	2/148	77/11396	0.025974	2	1.00993	0.264218	0.533923	0.476423	ENSG00000130203/ENSG00000180914	2
GO:0061387	regulation of extent of cell growth	2/148	77/11396	0.025974	2	1.00993	0.264218	0.533923	0.476423	ENSG00000130203/ENSG00000204217	2
GO:0050890	cognition	4/148	201/11396	0.0199005	1.53234	0.873422	0.264906	0.533923	0.476423	ENSG00000130203/ENSG00000158258/ENSG00000163328/ENSG00000180914	4
GO:0030072	peptide hormone secretion	3/148	138/11396	0.0217391	1.67391	0.913615	0.266558	0.533923	0.476423	ENSG00000112293/ENSG00000163083/ENSG00000240583	3
GO:0009117	nucleotide metabolic process	7/148	402/11396	0.0174129	1.3408	0.797958	0.267772	0.533923	0.476423	ENSG00000014257/ENSG00000067057/ENSG00000134333/ENSG00000137331/ENSG00000139372/ENSG00000147224/ENSG00000162433	7
GO:0071214	cellular response to abiotic stimulus	5/148	268/11396	0.0186567	1.43657	0.829584	0.269022	0.533923	0.476423	ENSG00000112293/ENSG00000148677/ENSG00000158769/ENSG00000176171/ENSG00000240583	5
GO:0104004	cellular response to environmental stimulus	5/148	268/11396	0.0186567	1.43657	0.829584	0.269022	0.533923	0.476423	ENSG00000112293/ENSG00000148677/ENSG00000158769/ENSG00000176171/ENSG00000240583	5
GO:0014812	muscle cell migration	2/148	78/11396	0.025641	1.97436	0.990448	0.269043	0.533923	0.476423	ENSG00000100311/ENSG00000141052	2
GO:0032963	collagen metabolic process	2/148	78/11396	0.025641	1.97436	0.990448	0.269043	0.533923	0.476423	ENSG00000011028/ENSG00000087116	2
GO:0000038	very long-chain fatty acid metabolic process	1/148	24/11396	0.0416667	3.20833	1.24223	0.269517	0.533923	0.476423	ENSG00000206527	1
GO:0001569	branching involved in blood vessel morphogenesis	1/148	24/11396	0.0416667	3.20833	1.24223	0.269517	0.533923	0.476423	ENSG00000187498	1
GO:0003230	cardiac atrium development	1/148	24/11396	0.0416667	3.20833	1.24223	0.269517	0.533923	0.476423	ENSG00000204217	1
GO:0006929	substrate-dependent cell migration	1/148	24/11396	0.0416667	3.20833	1.24223	0.269517	0.533923	0.476423	ENSG00000137809	1
GO:0015012	heparan sulfate proteoglycan biosynthetic process	1/148	24/11396	0.0416667	3.20833	1.24223	0.269517	0.533923	0.476423	ENSG00000103489	1
GO:0032232	negative regulation of actin filament bundle assembly	1/148	24/11396	0.0416667	3.20833	1.24223	0.269517	0.533923	0.476423	ENSG00000158769	1
GO:0032373	positive regulation of sterol transport	1/148	24/11396	0.0416667	3.20833	1.24223	0.269517	0.533923	0.476423	ENSG00000130203	1
GO:0032376	positive regulation of cholesterol transport	1/148	24/11396	0.0416667	3.20833	1.24223	0.269517	0.533923	0.476423	ENSG00000130203	1
GO:0032941	secretion by tissue	1/148	24/11396	0.0416667	3.20833	1.24223	0.269517	0.533923	0.476423	ENSG00000240583	1
GO:0034694	response to prostaglandin	1/148	24/11396	0.0416667	3.20833	1.24223	0.269517	0.533923	0.476423	ENSG00000041982	1
GO:0045940	positive regulation of steroid metabolic process	1/148	24/11396	0.0416667	3.20833	1.24223	0.269517	0.533923	0.476423	ENSG00000130203	1
GO:0048261	negative regulation of receptor-mediated endocytosis	1/148	24/11396	0.0416667	3.20833	1.24223	0.269517	0.533923	0.476423	ENSG00000138448	1
GO:0051491	positive regulation of filopodium assembly	1/148	24/11396	0.0416667	3.20833	1.24223	0.269517	0.533923	0.476423	ENSG00000106799	1
GO:0051937	catecholamine transport	1/148	24/11396	0.0416667	3.20833	1.24223	0.269517	0.533923	0.476423	ENSG00000180914	1
GO:0070229	negative regulation of lymphocyte apoptotic process	1/148	24/11396	0.0416667	3.20833	1.24223	0.269517	0.533923	0.476423	ENSG00000169242	1
GO:0070841	inclusion body assembly	1/148	24/11396	0.0416667	3.20833	1.24223	0.269517	0.533923	0.476423	ENSG00000130203	1
GO:1901798	positive regulation of signal transduction by p53 class mediator	1/148	24/11396	0.0416667	3.20833	1.24223	0.269517	0.533923	0.476423	ENSG00000148677	1
GO:1902894	negative regulation of miRNA transcription	1/148	24/11396	0.0416667	3.20833	1.24223	0.269517	0.533923	0.476423	ENSG00000100311	1
GO:2000737	negative regulation of stem cell differentiation	1/148	24/11396	0.0416667	3.20833	1.24223	0.269517	0.533923	0.476423	ENSG00000213626	1
GO:0050900	leukocyte migration	4/148	204/11396	0.0196078	1.5098	0.842781	0.273534	0.540316	0.482127	ENSG00000100311/ENSG00000102755/ENSG00000158769/ENSG00000169429	4
GO:0031345	negative regulation of cell projection organization	3/148	140/11396	0.0214286	1.65	0.887638	0.273599	0.540316	0.482127	ENSG00000130203/ENSG00000169242/ENSG00000182541	3
GO:0045216	cell-cell junction organization	3/148	140/11396	0.0214286	1.65	0.887638	0.273599	0.540316	0.482127	ENSG00000096696/ENSG00000106799/ENSG00000158769	3
GO:0010975	regulation of neuron projection development	6/148	337/11396	0.0178042	1.37092	0.792844	0.27382	0.540316	0.482127	ENSG00000130203/ENSG00000137285/ENSG00000169242/ENSG00000169439/ENSG00000171533/ENSG00000204217	6
GO:0006672	ceramide metabolic process	2/148	79/11396	0.0253165	1.94937	0.971253	0.273868	0.540316	0.482127	ENSG00000117069/ENSG00000121578	2
GO:0002790	peptide secretion	3/148	141/11396	0.0212766	1.6383	0.874804	0.277127	0.541157	0.482878	ENSG00000112293/ENSG00000163083/ENSG00000240583	3
GO:0035270	endocrine system development	2/148	80/11396	0.025	1.925	0.952337	0.278692	0.541157	0.482878	ENSG00000106799/ENSG00000163083	2
GO:0042542	response to hydrogen peroxide	2/148	80/11396	0.025	1.925	0.952337	0.278692	0.541157	0.482878	ENSG00000176171/ENSG00000240583	2
GO:0045446	endothelial cell differentiation	2/148	80/11396	0.025	1.925	0.952337	0.278692	0.541157	0.482878	ENSG00000158769/ENSG00000204217	2
GO:1903038	negative regulation of leukocyte cell-cell adhesion	2/148	80/11396	0.025	1.925	0.952337	0.278692	0.541157	0.482878	ENSG00000076641/ENSG00000137507	2
GO:0001662	behavioral fear response	1/148	25/11396	0.04	3.08	1.19422	0.279024	0.541157	0.482878	ENSG00000130203	1
GO:0001736	establishment of planar polarity	1/148	25/11396	0.04	3.08	1.19422	0.279024	0.541157	0.482878	ENSG00000075275	1
GO:0007164	establishment of tissue polarity	1/148	25/11396	0.04	3.08	1.19422	0.279024	0.541157	0.482878	ENSG00000075275	1
GO:0014002	astrocyte development	1/148	25/11396	0.04	3.08	1.19422	0.279024	0.541157	0.482878	ENSG00000134198	1
GO:0014014	negative regulation of gliogenesis	1/148	25/11396	0.04	3.08	1.19422	0.279024	0.541157	0.482878	ENSG00000147883	1
GO:0031952	regulation of protein autophosphorylation	1/148	25/11396	0.04	3.08	1.19422	0.279024	0.541157	0.482878	ENSG00000100311	1
GO:0043388	positive regulation of DNA binding	1/148	25/11396	0.04	3.08	1.19422	0.279024	0.541157	0.482878	ENSG00000134259	1
GO:0048663	neuron fate commitment	1/148	25/11396	0.04	3.08	1.19422	0.279024	0.541157	0.482878	ENSG00000106799	1
GO:0050798	activated T cell proliferation	1/148	25/11396	0.04	3.08	1.19422	0.279024	0.541157	0.482878	ENSG00000137507	1
GO:0070269	pyroptotic inflammatory response	1/148	25/11396	0.04	3.08	1.19422	0.279024	0.541157	0.482878	ENSG00000117228	1
GO:0071402	cellular response to lipoprotein particle stimulus	1/148	25/11396	0.04	3.08	1.19422	0.279024	0.541157	0.482878	ENSG00000130203	1
GO:0071549	cellular response to dexamethasone stimulus	1/148	25/11396	0.04	3.08	1.19422	0.279024	0.541157	0.482878	ENSG00000240583	1
GO:0071827	plasma lipoprotein particle organization	1/148	25/11396	0.04	3.08	1.19422	0.279024	0.541157	0.482878	ENSG00000130203	1
GO:0086091	regulation of heart rate by cardiac conduction	1/148	25/11396	0.04	3.08	1.19422	0.279024	0.541157	0.482878	ENSG00000096696	1
GO:1903077	negative regulation of protein localization to plasma membrane	1/148	25/11396	0.04	3.08	1.19422	0.279024	0.541157	0.482878	ENSG00000117228	1
GO:1903599	positive regulation of autophagy of mitochondrion	1/148	25/11396	0.04	3.08	1.19422	0.279024	0.541157	0.482878	ENSG00000176171	1
GO:0008361	regulation of cell size	3/148	142/11396	0.0211268	1.62676	0.86207	0.28066	0.543892	0.485318	ENSG00000130203/ENSG00000204217/ENSG00000240583	3
GO:0051051	negative regulation of transport	5/148	273/11396	0.018315	1.41026	0.787002	0.281496	0.545072	0.486371	ENSG00000102471/ENSG00000130203/ENSG00000135919/ENSG00000138448/ENSG00000163083	5
GO:0034767	positive regulation of monoatomic ion transmembrane transport	2/148	81/11396	0.0246914	1.90123	0.933692	0.283514	0.547215	0.488283	ENSG00000149596/ENSG00000179841	2
GO:0045445	myoblast differentiation	2/148	81/11396	0.0246914	1.90123	0.933692	0.283514	0.547215	0.488283	ENSG00000112183/ENSG00000141052	2
GO:0060996	dendritic spine development	2/148	81/11396	0.0246914	1.90123	0.933692	0.283514	0.547215	0.488283	ENSG00000130203/ENSG00000169242	2
GO:1901655	cellular response to ketone	2/148	81/11396	0.0246914	1.90123	0.933692	0.283514	0.547215	0.488283	ENSG00000041982/ENSG00000240583	2
GO:0072524	pyridine-containing compound metabolic process	3/148	143/11396	0.020979	1.61538	0.849436	0.284197	0.54786	0.488859	ENSG00000067057/ENSG00000134333/ENSG00000137331	3
GO:0016055	Wnt signaling pathway	6/148	343/11396	0.0174927	1.34694	0.748359	0.287231	0.54786	0.488859	ENSG00000075275/ENSG00000122707/ENSG00000130203/ENSG00000143816/ENSG00000150764/ENSG00000165617	6
GO:0002064	epithelial cell development	3/148	144/11396	0.0208333	1.60417	0.8369	0.287738	0.54786	0.488859	ENSG00000100311/ENSG00000107796/ENSG00000158769	3
GO:0060294	cilium movement involved in cell motility	2/148	82/11396	0.0243902	1.87805	0.915309	0.288333	0.54786	0.488859	ENSG00000148019/ENSG00000166863	2
GO:1903312	negative regulation of mRNA metabolic process	2/148	82/11396	0.0243902	1.87805	0.915309	0.288333	0.54786	0.488859	ENSG00000082512/ENSG00000112183	2
GO:0001912	positive regulation of leukocyte mediated cytotoxicity	1/148	26/11396	0.0384615	2.96154	1.14856	0.288408	0.54786	0.488859	ENSG00000172575	1
GO:0002209	behavioral defense response	1/148	26/11396	0.0384615	2.96154	1.14856	0.288408	0.54786	0.488859	ENSG00000130203	1
GO:0007616	long-term memory	1/148	26/11396	0.0384615	2.96154	1.14856	0.288408	0.54786	0.488859	ENSG00000130203	1
GO:0031638	zymogen activation	1/148	26/11396	0.0384615	2.96154	1.14856	0.288408	0.54786	0.488859	ENSG00000135919	1
GO:0032801	receptor catabolic process	1/148	26/11396	0.0384615	2.96154	1.14856	0.288408	0.54786	0.488859	ENSG00000130203	1
GO:0033280	response to vitamin D	1/148	26/11396	0.0384615	2.96154	1.14856	0.288408	0.54786	0.488859	ENSG00000041982	1
GO:0035136	forelimb morphogenesis	1/148	26/11396	0.0384615	2.96154	1.14856	0.288408	0.54786	0.488859	ENSG00000122707	1
GO:0043407	negative regulation of MAP kinase activity	1/148	26/11396	0.0384615	2.96154	1.14856	0.288408	0.54786	0.488859	ENSG00000130203	1
GO:0043537	negative regulation of blood vessel endothelial cell migration	1/148	26/11396	0.0384615	2.96154	1.14856	0.288408	0.54786	0.488859	ENSG00000130203	1
GO:0045429	positive regulation of nitric oxide biosynthetic process	1/148	26/11396	0.0384615	2.96154	1.14856	0.288408	0.54786	0.488859	ENSG00000130203	1
GO:0045601	regulation of endothelial cell differentiation	1/148	26/11396	0.0384615	2.96154	1.14856	0.288408	0.54786	0.488859	ENSG00000158769	1
GO:0048806	genitalia development	1/148	26/11396	0.0384615	2.96154	1.14856	0.288408	0.54786	0.488859	ENSG00000153208	1
GO:0061036	positive regulation of cartilage development	1/148	26/11396	0.0384615	2.96154	1.14856	0.288408	0.54786	0.488859	ENSG00000204217	1
GO:0090140	regulation of mitochondrial fission	1/148	26/11396	0.0384615	2.96154	1.14856	0.288408	0.54786	0.488859	ENSG00000176171	1
GO:2000629	negative regulation of miRNA metabolic process	1/148	26/11396	0.0384615	2.96154	1.14856	0.288408	0.54786	0.488859	ENSG00000100311	1
GO:0006006	glucose metabolic process	3/148	145/11396	0.0206897	1.5931	0.824459	0.291283	0.552449	0.492953	ENSG00000067057/ENSG00000112293/ENSG00000165434	3
GO:0060047	heart contraction	3/148	145/11396	0.0206897	1.5931	0.824459	0.291283	0.552449	0.492953	ENSG00000096696/ENSG00000118194/ENSG00000175084	3
GO:0001776	leukocyte homeostasis	2/148	83/11396	0.0240964	1.85542	0.897182	0.293148	0.55511	0.495328	ENSG00000153208/ENSG00000176928	2
GO:0046887	positive regulation of hormone secretion	2/148	83/11396	0.0240964	1.85542	0.897182	0.293148	0.55511	0.495328	ENSG00000112293/ENSG00000163083	2
GO:0051495	positive regulation of cytoskeleton organization	3/148	146/11396	0.0205479	1.58219	0.812113	0.294831	0.556852	0.496882	ENSG00000106799/ENSG00000118523/ENSG00000172403	3
GO:0000096	sulfur amino acid metabolic process	1/148	27/11396	0.037037	2.85185	1.10504	0.29767	0.556852	0.496882	ENSG00000086991	1
GO:0015844	monoamine transport	1/148	27/11396	0.037037	2.85185	1.10504	0.29767	0.556852	0.496882	ENSG00000180914	1
GO:0031343	positive regulation of cell killing	1/148	27/11396	0.037037	2.85185	1.10504	0.29767	0.556852	0.496882	ENSG00000172575	1
GO:0033146	regulation of intracellular estrogen receptor signaling pathway	1/148	27/11396	0.037037	2.85185	1.10504	0.29767	0.556852	0.496882	ENSG00000213626	1
GO:0034067	protein localization to Golgi apparatus	1/148	27/11396	0.037037	2.85185	1.10504	0.29767	0.556852	0.496882	ENSG00000154917	1
GO:0042596	fear response	1/148	27/11396	0.037037	2.85185	1.10504	0.29767	0.556852	0.496882	ENSG00000130203	1
GO:0045746	negative regulation of Notch signaling pathway	1/148	27/11396	0.037037	2.85185	1.10504	0.29767	0.556852	0.496882	ENSG00000106003	1
GO:0060251	regulation of glial cell proliferation	1/148	27/11396	0.037037	2.85185	1.10504	0.29767	0.556852	0.496882	ENSG00000147883	1
GO:0061844	antimicrobial humoral immune response mediated by antimicrobial peptide	1/148	27/11396	0.037037	2.85185	1.10504	0.29767	0.556852	0.496882	ENSG00000169429	1
GO:1904376	negative regulation of protein localization to cell periphery	1/148	27/11396	0.037037	2.85185	1.10504	0.29767	0.556852	0.496882	ENSG00000117228	1
GO:1904407	positive regulation of nitric oxide metabolic process	1/148	27/11396	0.037037	2.85185	1.10504	0.29767	0.556852	0.496882	ENSG00000130203	1
GO:2001259	positive regulation of cation channel activity	1/148	27/11396	0.037037	2.85185	1.10504	0.29767	0.556852	0.496882	ENSG00000149596	1
GO:0001539	cilium or flagellum-dependent cell motility	2/148	84/11396	0.0238095	1.83333	0.879304	0.297959	0.556852	0.496882	ENSG00000148019/ENSG00000166863	2
GO:0060285	cilium-dependent cell motility	2/148	84/11396	0.0238095	1.83333	0.879304	0.297959	0.556852	0.496882	ENSG00000148019/ENSG00000166863	2
GO:0090263	positive regulation of canonical Wnt signaling pathway	2/148	84/11396	0.0238095	1.83333	0.879304	0.297959	0.556852	0.496882	ENSG00000122707/ENSG00000165617	2
GO:1901654	response to ketone	3/148	147/11396	0.0204082	1.57143	0.79986	0.298382	0.556852	0.496882	ENSG00000041982/ENSG00000180914/ENSG00000240583	3
GO:0009205	purine ribonucleoside triphosphate metabolic process	4/148	213/11396	0.0187793	1.44601	0.753711	0.299687	0.556852	0.496882	ENSG00000067057/ENSG00000134333/ENSG00000137331/ENSG00000162433	4
GO:0051924	regulation of calcium ion transport	3/148	148/11396	0.0202703	1.56081	0.787698	0.301935	0.556852	0.496882	ENSG00000100311/ENSG00000149596/ENSG00000179841	3
GO:0006638	neutral lipid metabolic process	2/148	85/11396	0.0235294	1.81176	0.861667	0.302766	0.556852	0.496882	ENSG00000112293/ENSG00000130203	2
GO:0006639	acylglycerol metabolic process	2/148	85/11396	0.0235294	1.81176	0.861667	0.302766	0.556852	0.496882	ENSG00000112293/ENSG00000130203	2
GO:0006664	glycolipid metabolic process	2/148	85/11396	0.0235294	1.81176	0.861667	0.302766	0.556852	0.496882	ENSG00000117069/ENSG00000121578	2
GO:0033209	tumor necrosis factor-mediated signaling pathway	2/148	85/11396	0.0235294	1.81176	0.861667	0.302766	0.556852	0.496882	ENSG00000111057/ENSG00000151468	2
GO:0046683	response to organophosphorus	2/148	85/11396	0.0235294	1.81176	0.861667	0.302766	0.556852	0.496882	ENSG00000163083/ENSG00000240583	2
GO:0048144	fibroblast proliferation	2/148	85/11396	0.0235294	1.81176	0.861667	0.302766	0.556852	0.496882	ENSG00000100311/ENSG00000240583	2
GO:0051099	positive regulation of binding	2/148	85/11396	0.0235294	1.81176	0.861667	0.302766	0.556852	0.496882	ENSG00000134259/ENSG00000165617	2
GO:0060048	cardiac muscle contraction	2/148	85/11396	0.0235294	1.81176	0.861667	0.302766	0.556852	0.496882	ENSG00000096696/ENSG00000118194	2
GO:1903509	liposaccharide metabolic process	2/148	85/11396	0.0235294	1.81176	0.861667	0.302766	0.556852	0.496882	ENSG00000117069/ENSG00000121578	2
GO:1903531	negative regulation of secretion by cell	2/148	85/11396	0.0235294	1.81176	0.861667	0.302766	0.556852	0.496882	ENSG00000130203/ENSG00000163083	2
GO:0072657	protein localization to membrane	8/148	490/11396	0.0163265	1.25714	0.667406	0.30469	0.556852	0.496882	ENSG00000111057/ENSG00000117228/ENSG00000130203/ENSG00000132329/ENSG00000144596/ENSG00000154917/ENSG00000158769/ENSG00000179841	8
GO:0019216	regulation of lipid metabolic process	4/148	215/11396	0.0186047	1.43256	0.734469	0.305543	0.556852	0.496882	ENSG00000100311/ENSG00000112293/ENSG00000130203/ENSG00000151468	4
GO:0120035	regulation of plasma membrane bounded cell projection organization	8/148	491/11396	0.0162933	1.25458	0.661465	0.306614	0.556852	0.496882	ENSG00000106799/ENSG00000130203/ENSG00000137285/ENSG00000169242/ENSG00000169439/ENSG00000171533/ENSG00000182541/ENSG00000204217	8
GO:0001893	maternal placenta development	1/148	28/11396	0.0357143	2.75	1.06347	0.306813	0.556852	0.496882	ENSG00000204217	1
GO:0002707	negative regulation of lymphocyte mediated immunity	1/148	28/11396	0.0357143	2.75	1.06347	0.306813	0.556852	0.496882	ENSG00000143217	1
GO:0006221	pyrimidine nucleotide biosynthetic process	1/148	28/11396	0.0357143	2.75	1.06347	0.306813	0.556852	0.496882	ENSG00000147224	1
GO:0006884	cell volume homeostasis	1/148	28/11396	0.0357143	2.75	1.06347	0.306813	0.556852	0.496882	ENSG00000240583	1
GO:0010874	regulation of cholesterol efflux	1/148	28/11396	0.0357143	2.75	1.06347	0.306813	0.556852	0.496882	ENSG00000130203	1
GO:0016202	regulation of striated muscle tissue development	1/148	28/11396	0.0357143	2.75	1.06347	0.306813	0.556852	0.496882	ENSG00000149596	1
GO:0021591	ventricular system development	1/148	28/11396	0.0357143	2.75	1.06347	0.306813	0.556852	0.496882	ENSG00000240583	1
GO:0021696	cerebellar cortex morphogenesis	1/148	28/11396	0.0357143	2.75	1.06347	0.306813	0.556852	0.496882	ENSG00000135919	1
GO:0032781	positive regulation of ATP-dependent activity	1/148	28/11396	0.0357143	2.75	1.06347	0.306813	0.556852	0.496882	ENSG00000118194	1
GO:0035176	social behavior	1/148	28/11396	0.0357143	2.75	1.06347	0.306813	0.556852	0.496882	ENSG00000180914	1
GO:0043114	regulation of vascular permeability	1/148	28/11396	0.0357143	2.75	1.06347	0.306813	0.556852	0.496882	ENSG00000130203	1
GO:0043243	positive regulation of protein-containing complex disassembly	1/148	28/11396	0.0357143	2.75	1.06347	0.306813	0.556852	0.496882	ENSG00000176171	1
GO:0046329	negative regulation of JNK cascade	1/148	28/11396	0.0357143	2.75	1.06347	0.306813	0.556852	0.496882	ENSG00000165617	1
GO:0048546	digestive tract morphogenesis	1/148	28/11396	0.0357143	2.75	1.06347	0.306813	0.556852	0.496882	ENSG00000165617	1
GO:0051154	negative regulation of striated muscle cell differentiation	1/148	28/11396	0.0357143	2.75	1.06347	0.306813	0.556852	0.496882	ENSG00000141052	1
GO:0051703	biological process involved in intraspecies interaction between organisms	1/148	28/11396	0.0357143	2.75	1.06347	0.306813	0.556852	0.496882	ENSG00000180914	1
GO:0060043	regulation of cardiac muscle cell proliferation	1/148	28/11396	0.0357143	2.75	1.06347	0.306813	0.556852	0.496882	ENSG00000106799	1
GO:0060325	face morphogenesis	1/148	28/11396	0.0357143	2.75	1.06347	0.306813	0.556852	0.496882	ENSG00000103196	1
GO:0070232	regulation of T cell apoptotic process	1/148	28/11396	0.0357143	2.75	1.06347	0.306813	0.556852	0.496882	ENSG00000169242	1
GO:0071825	protein-lipid complex organization	1/148	28/11396	0.0357143	2.75	1.06347	0.306813	0.556852	0.496882	ENSG00000130203	1
GO:0120178	steroid hormone biosynthetic process	1/148	28/11396	0.0357143	2.75	1.06347	0.306813	0.556852	0.496882	ENSG00000025423	1
GO:1903055	positive regulation of extracellular matrix organization	1/148	28/11396	0.0357143	2.75	1.06347	0.306813	0.556852	0.496882	ENSG00000106799	1
GO:1903725	regulation of phospholipid metabolic process	1/148	28/11396	0.0357143	2.75	1.06347	0.306813	0.556852	0.496882	ENSG00000100311	1
GO:0003279	cardiac septum development	2/148	86/11396	0.0232558	1.7907	0.844265	0.307567	0.556958	0.496976	ENSG00000106799/ENSG00000204217	2
GO:0032368	regulation of lipid transport	2/148	86/11396	0.0232558	1.7907	0.844265	0.307567	0.556958	0.496976	ENSG00000130203/ENSG00000138448	2
GO:0071887	leukocyte apoptotic process	2/148	86/11396	0.0232558	1.7907	0.844265	0.307567	0.556958	0.496976	ENSG00000153208/ENSG00000169242	2
GO:0015850	organic hydroxy compound transport	3/148	150/11396	0.02	1.54	0.763644	0.309048	0.559219	0.498995	ENSG00000130203/ENSG00000180914/ENSG00000240583	3
GO:0023061	signal release	5/148	284/11396	0.0176056	1.35563	0.696172	0.309317	0.559285	0.499053	ENSG00000112293/ENSG00000163083/ENSG00000173227/ENSG00000180914/ENSG00000240583	5
GO:0030282	bone mineralization	2/148	87/11396	0.0229885	1.77011	0.827091	0.312361	0.563443	0.502763	ENSG00000111341/ENSG00000204217	2
GO:0048675	axon extension	2/148	87/11396	0.0229885	1.77011	0.827091	0.312361	0.563443	0.502763	ENSG00000130203/ENSG00000204217	2
GO:1902806	regulation of cell cycle G1/S phase transition	3/148	151/11396	0.0198676	1.5298	0.751748	0.312608	0.563443	0.502763	ENSG00000099994/ENSG00000147883/ENSG00000165617	3
GO:0007520	myoblast fusion	1/148	29/11396	0.0344828	2.65517	1.02369	0.315838	0.563443	0.502763	ENSG00000148848	1
GO:0007606	sensory perception of chemical stimulus	1/148	29/11396	0.0344828	2.65517	1.02369	0.315838	0.563443	0.502763	ENSG00000170340	1
GO:0010837	regulation of keratinocyte proliferation	1/148	29/11396	0.0344828	2.65517	1.02369	0.315838	0.563443	0.502763	ENSG00000261150	1
GO:0030850	prostate gland development	1/148	29/11396	0.0344828	2.65517	1.02369	0.315838	0.563443	0.502763	ENSG00000041982	1
GO:0033144	negative regulation of intracellular steroid hormone receptor signaling pathway	1/148	29/11396	0.0344828	2.65517	1.02369	0.315838	0.563443	0.502763	ENSG00000213626	1
GO:0045687	positive regulation of glial cell differentiation	1/148	29/11396	0.0344828	2.65517	1.02369	0.315838	0.563443	0.502763	ENSG00000135919	1
GO:0045840	positive regulation of mitotic nuclear division	1/148	29/11396	0.0344828	2.65517	1.02369	0.315838	0.563443	0.502763	ENSG00000100311	1
GO:0048634	regulation of muscle organ development	1/148	29/11396	0.0344828	2.65517	1.02369	0.315838	0.563443	0.502763	ENSG00000149596	1
GO:0050829	defense response to Gram-negative bacterium	1/148	29/11396	0.0344828	2.65517	1.02369	0.315838	0.563443	0.502763	ENSG00000240583	1
GO:0060632	regulation of microtubule-based movement	1/148	29/11396	0.0344828	2.65517	1.02369	0.315838	0.563443	0.502763	ENSG00000166863	1
GO:0090630	activation of GTPase activity	1/148	29/11396	0.0344828	2.65517	1.02369	0.315838	0.563443	0.502763	ENSG00000172575	1
GO:0099010	modification of postsynaptic structure	1/148	29/11396	0.0344828	2.65517	1.02369	0.315838	0.563443	0.502763	ENSG00000150764	1
GO:0099054	presynapse assembly	1/148	29/11396	0.0344828	2.65517	1.02369	0.315838	0.563443	0.502763	ENSG00000112139	1
GO:1901861	regulation of muscle tissue development	1/148	29/11396	0.0344828	2.65517	1.02369	0.315838	0.563443	0.502763	ENSG00000149596	1
GO:2000279	negative regulation of DNA biosynthetic process	1/148	29/11396	0.0344828	2.65517	1.02369	0.315838	0.563443	0.502763	ENSG00000148677	1
GO:0010817	regulation of hormone levels	5/148	287/11396	0.0174216	1.34146	0.672044	0.316978	0.564526	0.503729	ENSG00000025423/ENSG00000112293/ENSG00000163083/ENSG00000176928/ENSG00000240583	5
GO:0008637	apoptotic mitochondrial changes	2/148	88/11396	0.0227273	1.75	0.81014	0.317149	0.564526	0.503729	ENSG00000137331/ENSG00000176171	2
GO:0030278	regulation of ossification	2/148	88/11396	0.0227273	1.75	0.81014	0.317149	0.564526	0.503729	ENSG00000111341/ENSG00000204217	2
GO:0008406	gonad development	3/148	153/11396	0.0196078	1.5098	0.728213	0.319729	0.567918	0.506756	ENSG00000106003/ENSG00000106799/ENSG00000163083	3
GO:0006897	endocytosis	8/148	498/11396	0.0160643	1.23695	0.620218	0.320156	0.567918	0.506756	ENSG00000011028/ENSG00000105290/ENSG00000130203/ENSG00000132329/ENSG00000138448/ENSG00000153208/ENSG00000169429/ENSG00000213047	8
GO:0009144	purine nucleoside triphosphate metabolic process	4/148	220/11396	0.0181818	1.4	0.687193	0.320237	0.567918	0.506756	ENSG00000067057/ENSG00000134333/ENSG00000137331/ENSG00000162433	4
GO:0009199	ribonucleoside triphosphate metabolic process	4/148	220/11396	0.0181818	1.4	0.687193	0.320237	0.567918	0.506756	ENSG00000067057/ENSG00000134333/ENSG00000137331/ENSG00000162433	4
GO:0010038	response to metal ion	4/148	220/11396	0.0181818	1.4	0.687193	0.320237	0.567918	0.506756	ENSG00000118194/ENSG00000163083/ENSG00000176171/ENSG00000240583	4
GO:0010586	miRNA metabolic process	2/148	89/11396	0.0224719	1.73034	0.793405	0.321929	0.569608	0.508265	ENSG00000100311/ENSG00000141052	2
GO:0071805	potassium ion transmembrane transport	2/148	89/11396	0.0224719	1.73034	0.793405	0.321929	0.569608	0.508265	ENSG00000102057/ENSG00000240583	2
GO:0048638	regulation of developmental growth	4/148	221/11396	0.0180995	1.39367	0.677875	0.323183	0.569608	0.508265	ENSG00000106799/ENSG00000130203/ENSG00000204217/ENSG00000261150	4
GO:0010559	regulation of glycoprotein biosynthetic process	1/148	30/11396	0.0333333	2.56667	0.985562	0.324745	0.569608	0.508265	ENSG00000132329	1
GO:0032410	negative regulation of transporter activity	1/148	30/11396	0.0333333	2.56667	0.985562	0.324745	0.569608	0.508265	ENSG00000102471	1
GO:0032570	response to progesterone	1/148	30/11396	0.0333333	2.56667	0.985562	0.324745	0.569608	0.508265	ENSG00000180914	1
GO:0035633	maintenance of blood-brain barrier	1/148	30/11396	0.0333333	2.56667	0.985562	0.324745	0.569608	0.508265	ENSG00000158769	1
GO:0043303	mast cell degranulation	1/148	30/11396	0.0333333	2.56667	0.985562	0.324745	0.569608	0.508265	ENSG00000172575	1
GO:0043516	regulation of DNA damage response, signal transduction by p53 class mediator	1/148	30/11396	0.0333333	2.56667	0.985562	0.324745	0.569608	0.508265	ENSG00000148677	1
GO:0045879	negative regulation of smoothened signaling pathway	1/148	30/11396	0.0333333	2.56667	0.985562	0.324745	0.569608	0.508265	ENSG00000135919	1
GO:1900181	negative regulation of protein localization to nucleus	1/148	30/11396	0.0333333	2.56667	0.985562	0.324745	0.569608	0.508265	ENSG00000170390	1
GO:1901570	fatty acid derivative biosynthetic process	1/148	30/11396	0.0333333	2.56667	0.985562	0.324745	0.569608	0.508265	ENSG00000206527	1
GO:1903409	reactive oxygen species biosynthetic process	1/148	30/11396	0.0333333	2.56667	0.985562	0.324745	0.569608	0.508265	ENSG00000086991	1
GO:1904707	positive regulation of vascular associated smooth muscle cell proliferation	1/148	30/11396	0.0333333	2.56667	0.985562	0.324745	0.569608	0.508265	ENSG00000100311	1
GO:1905476	negative regulation of protein localization to membrane	1/148	30/11396	0.0333333	2.56667	0.985562	0.324745	0.569608	0.508265	ENSG00000117228	1
GO:0048593	camera-type eye morphogenesis	2/148	90/11396	0.0222222	1.71111	0.776881	0.326702	0.571637	0.510075	ENSG00000143816/ENSG00000240583	2
GO:0050852	T cell receptor signaling pathway	2/148	90/11396	0.0222222	1.71111	0.776881	0.326702	0.571637	0.510075	ENSG00000117228/ENSG00000213047	2
GO:0051592	response to calcium ion	2/148	90/11396	0.0222222	1.71111	0.776881	0.326702	0.571637	0.510075	ENSG00000118194/ENSG00000163083	2
GO:1901991	negative regulation of mitotic cell cycle phase transition	3/148	155/11396	0.0193548	1.49032	0.705011	0.326854	0.571637	0.510075	ENSG00000137331/ENSG00000147883/ENSG00000165617	3
GO:0031346	positive regulation of cell projection organization	5/148	291/11396	0.0171821	1.32302	0.640284	0.32723	0.57188	0.510292	ENSG00000106799/ENSG00000130203/ENSG00000137285/ENSG00000171533/ENSG00000204217	5
GO:0000302	response to reactive oxygen species	3/148	156/11396	0.0192308	1.48077	0.693531	0.330416	0.574959	0.513039	ENSG00000130203/ENSG00000176171/ENSG00000240583	3
GO:0045137	development of primary sexual characteristics	3/148	156/11396	0.0192308	1.48077	0.693531	0.330416	0.574959	0.513039	ENSG00000106003/ENSG00000106799/ENSG00000163083	3
GO:0010959	regulation of metal ion transport	4/148	224/11396	0.0178571	1.375	0.65019	0.332033	0.574959	0.513039	ENSG00000100311/ENSG00000135919/ENSG00000149596/ENSG00000179841	4
GO:1901988	negative regulation of cell cycle phase transition	4/148	224/11396	0.0178571	1.375	0.65019	0.332033	0.574959	0.513039	ENSG00000099994/ENSG00000137331/ENSG00000147883/ENSG00000165617	4
GO:0001941	postsynaptic membrane organization	1/148	31/11396	0.0322581	2.48387	0.948948	0.333538	0.574959	0.513039	ENSG00000130203	1
GO:0002279	mast cell activation involved in immune response	1/148	31/11396	0.0322581	2.48387	0.948948	0.333538	0.574959	0.513039	ENSG00000172575	1
GO:0003203	endocardial cushion morphogenesis	1/148	31/11396	0.0322581	2.48387	0.948948	0.333538	0.574959	0.513039	ENSG00000106799	1
GO:0006891	intra-Golgi vesicle-mediated transport	1/148	31/11396	0.0322581	2.48387	0.948948	0.333538	0.574959	0.513039	ENSG00000154917	1
GO:0007193	adenylate cyclase-inhibiting G protein-coupled receptor signaling pathway	1/148	31/11396	0.0322581	2.48387	0.948948	0.333538	0.574959	0.513039	ENSG00000179841	1
GO:0009156	ribonucleoside monophosphate biosynthetic process	1/148	31/11396	0.0322581	2.48387	0.948948	0.333538	0.574959	0.513039	ENSG00000147224	1
GO:0042220	response to cocaine	1/148	31/11396	0.0322581	2.48387	0.948948	0.333538	0.574959	0.513039	ENSG00000180914	1
GO:0042311	vasodilation	1/148	31/11396	0.0322581	2.48387	0.948948	0.333538	0.574959	0.513039	ENSG00000130203	1
GO:0045747	positive regulation of Notch signaling pathway	1/148	31/11396	0.0322581	2.48387	0.948948	0.333538	0.574959	0.513039	ENSG00000106003	1
GO:0048536	spleen development	1/148	31/11396	0.0322581	2.48387	0.948948	0.333538	0.574959	0.513039	ENSG00000147883	1
GO:0090181	regulation of cholesterol metabolic process	1/148	31/11396	0.0322581	2.48387	0.948948	0.333538	0.574959	0.513039	ENSG00000130203	1
GO:0120033	negative regulation of plasma membrane bounded cell projection assembly	1/148	31/11396	0.0322581	2.48387	0.948948	0.333538	0.574959	0.513039	ENSG00000182541	1
GO:1902622	regulation of neutrophil migration	1/148	31/11396	0.0322581	2.48387	0.948948	0.333538	0.574959	0.513039	ENSG00000169429	1
GO:2000378	negative regulation of reactive oxygen species metabolic process	1/148	31/11396	0.0322581	2.48387	0.948948	0.333538	0.574959	0.513039	ENSG00000176171	1
GO:2000765	regulation of cytoplasmic translation	1/148	31/11396	0.0322581	2.48387	0.948948	0.333538	0.574959	0.513039	ENSG00000112183	1
GO:0001508	action potential	2/148	92/11396	0.0217391	1.67391	0.744444	0.336219	0.57875	0.516422	ENSG00000096696/ENSG00000102057	2
GO:0010595	positive regulation of endothelial cell migration	2/148	92/11396	0.0217391	1.67391	0.744444	0.336219	0.57875	0.516422	ENSG00000100311/ENSG00000112293	2
GO:0009267	cellular response to starvation	3/148	158/11396	0.0189873	1.46203	0.670811	0.33754	0.580192	0.517708	ENSG00000163083/ENSG00000163328/ENSG00000204217	3
GO:0060326	cell chemotaxis	3/148	158/11396	0.0189873	1.46203	0.670811	0.33754	0.580192	0.517708	ENSG00000100311/ENSG00000102755/ENSG00000169429	3
GO:0014074	response to purine-containing compound	2/148	93/11396	0.0215054	1.65591	0.728521	0.340964	0.581987	0.51931	ENSG00000163083/ENSG00000240583	2
GO:0051048	negative regulation of secretion	2/148	93/11396	0.0215054	1.65591	0.728521	0.340964	0.581987	0.51931	ENSG00000130203/ENSG00000163083	2
GO:1903076	regulation of protein localization to plasma membrane	2/148	93/11396	0.0215054	1.65591	0.728521	0.340964	0.581987	0.51931	ENSG00000117228/ENSG00000179841	2
GO:0002449	lymphocyte mediated immunity	3/148	159/11396	0.0188679	1.45283	0.659567	0.3411	0.581987	0.51931	ENSG00000143217/ENSG00000172575/ENSG00000213047	3
GO:0007595	lactation	1/148	32/11396	0.03125	2.40625	0.913739	0.342217	0.581987	0.51931	ENSG00000180914	1
GO:0009066	aspartate family amino acid metabolic process	1/148	32/11396	0.03125	2.40625	0.913739	0.342217	0.581987	0.51931	ENSG00000152952	1
GO:0019068	virion assembly	1/148	32/11396	0.03125	2.40625	0.913739	0.342217	0.581987	0.51931	ENSG00000130203	1
GO:0019432	triglyceride biosynthetic process	1/148	32/11396	0.03125	2.40625	0.913739	0.342217	0.581987	0.51931	ENSG00000112293	1
GO:0030501	positive regulation of bone mineralization	1/148	32/11396	0.03125	2.40625	0.913739	0.342217	0.581987	0.51931	ENSG00000204217	1
GO:0032885	regulation of polysaccharide biosynthetic process	1/148	32/11396	0.03125	2.40625	0.913739	0.342217	0.581987	0.51931	ENSG00000100311	1
GO:0035337	fatty-acyl-CoA metabolic process	1/148	32/11396	0.03125	2.40625	0.913739	0.342217	0.581987	0.51931	ENSG00000206527	1
GO:0050919	negative chemotaxis	1/148	32/11396	0.03125	2.40625	0.913739	0.342217	0.581987	0.51931	ENSG00000138448	1
GO:0051932	synaptic transmission, GABAergic	1/148	32/11396	0.03125	2.40625	0.913739	0.342217	0.581987	0.51931	ENSG00000180914	1
GO:0070316	regulation of G0 to G1 transition	1/148	32/11396	0.03125	2.40625	0.913739	0.342217	0.581987	0.51931	ENSG00000147883	1
GO:2000648	positive regulation of stem cell proliferation	1/148	32/11396	0.03125	2.40625	0.913739	0.342217	0.581987	0.51931	ENSG00000106799	1
GO:0071333	cellular response to glucose stimulus	2/148	94/11396	0.0212766	1.6383	0.712787	0.345698	0.587491	0.524221	ENSG00000086991/ENSG00000112293	2
[truncated: 989 more rows]
