# Supplementary material for: ARPC2 Promotes Pulmonary Fibrosis by Regulating MRTFA Activity Independent of the Canonical ARP2/3 Complex
Source: Int J Mol Sci. 2026 Mar 17;27(6):2729. doi: 10.3390/ijms27062729 (PMC13027156; doi:10.3390/ijms27062729)
Supplement: Supplementary file 1 [file ijms-27-02729-s001.zip › ijms-4122887-supplementary/ijms-4122887-supplementary/Supplementary table 2. Nuclear Localization Quantification.xlsx]

## Sheet: Figure 3a
Experiment set Number	Group	Image ID	Nuclear MRTFA / Hoechst intensity
S01	shRNA_ACTR2_TGFb	S01_shACTR2_TGFb_1	0.351349
S01	shRNA_ACTR2_TGFb	S01_shACTR2_TGFb_2	0.405387
S01	shRNA_ACTR2_TGFb	S01_shACTR2_TGFb_3	0.340116
S01	shRNA_ACTR2_TGFb	S01_shACTR2_TGFb_4	0.343583
S01	shRNA_ACTR2_TGFb	S01_shACTR2_TGFb_5	0.439174
S02	shRNA_ACTR2_TGFb	S02_shACTR2_TGFb_1	0.504306
S02	shRNA_ACTR2_TGFb	S02_shACTR2_TGFb_2	0.658597
S02	shRNA_ACTR2_TGFb	S02_shACTR2_TGFb_3	0.875825
S02	shRNA_ACTR2_TGFb	S02_shACTR2_TGFb_4	0.586514
S02	shRNA_ACTR2_TGFb	S02_shACTR2_TGFb_5	0.663132
S01	shRNA_ARPC2_TGFb	S01_shARPC2_TGFb_1	0.41549
S01	shRNA_ARPC2_TGFb	S01_shARPC2_TGFb_2	0.40348
S01	shRNA_ARPC2_TGFb	S01_shARPC2_TGFb_3	0.406545
S01	shRNA_ARPC2_TGFb	S01_shARPC2_TGFb_4	0.302749
S01	shRNA_ARPC2_TGFb	S01_shARPC2_TGFb_5	0.354112
S02	shRNA_ARPC2_TGFb	S02_shARPC2_TGFb_1	0.387604
S02	shRNA_ARPC2_TGFb	S02_shARPC2_TGFb_2	0.387466
S02	shRNA_ARPC2_TGFb	S02_shARPC2_TGFb_3	0.512211
S02	shRNA_ARPC2_TGFb	S02_shARPC2_TGFb_4	0.373572
S02	shRNA_ARPC2_TGFb	S02_shARPC2_TGFb_5	0.709668
S01	shRNA_Control_TGFb	S01_shCTRL_TGFb_1	0.428681
S01	shRNA_Control_TGFb	S01_shCTRL_TGFb_2	0.373806
S01	shRNA_Control_TGFb	S01_shCTRL_TGFb_3	0.689141
S01	shRNA_Control_TGFb	S01_shCTRL_TGFb_4	0.421706
S01	shRNA_Control_TGFb	S01_shCTRL_TGFb_5	0.60656
S02	shRNA_Control_TGFb	S02_shCTRL_TGFb_1	0.602924
S02	shRNA_Control_TGFb	S02_shCTRL_TGFb_2	0.855705
S02	shRNA_Control_TGFb	S02_shCTRL_TGFb_3	0.666416
S02	shRNA_Control_TGFb	S02_shCTRL_TGFb_4	0.710162
S02	shRNA_Control_TGFb	S02_shCTRL_TGFb_5	0.603591
S01	shRNA_Control_MOCK	S01_shCTRL_MOCK_1	0.225963
S01	shRNA_Control_MOCK	S01_shCTRL_MOCK_2	0.231589
S01	shRNA_Control_MOCK	S01_shCTRL_MOCK_3	0.32929
S01	shRNA_Control_MOCK	S01_shCTRL_MOCK_4	0.21984
S01	shRNA_Control_MOCK	S01_shCTRL_MOCK_5	0.313018
S02	shRNA_Control_MOCK	S02_shCTRL_MOCK_1	0.204969
S02	shRNA_Control_MOCK	S02_shCTRL_MOCK_2	0.280009
S02	shRNA_Control_MOCK	S02_shCTRL_MOCK_3	0.284584
S02	shRNA_Control_MOCK	S02_shCTRL_MOCK_4	0.215529
S02	shRNA_Control_MOCK	S02_shCTRL_MOCK_5	0.192648
S03	shRNA_ACTR2_TGFb	S03_shACTR2_TGFb_1	0.657112
S03	shRNA_ACTR2_TGFb	S03_shACTR2_TGFb_2	0.528077
S03	shRNA_ACTR2_TGFb	S03_shACTR2_TGFb_3	0.618188
S03	shRNA_ACTR2_TGFb	S03_shACTR2_TGFb_4	0.530456
S03	shRNA_ACTR2_TGFb	S03_shACTR2_TGFb_5	0.768776
S04	shRNA_ACTR2_TGFb	S04_shACTR2_TGFb_1	0.519474
S04	shRNA_ACTR2_TGFb	S04_shACTR2_TGFb_2	0.528274
S04	shRNA_ACTR2_TGFb	S04_shACTR2_TGFb_3	0.573412
S04	shRNA_ACTR2_TGFb	S04_shACTR2_TGFb_4	0.653495
S04	shRNA_ACTR2_TGFb	S04_shACTR2_TGFb_5	0.620227
S03	shRNA_ARPC2_TGFb	S03_shARPC2_TGFb_1	0.511
S03	shRNA_ARPC2_TGFb	S03_shARPC2_TGFb_2	0.45666
S03	shRNA_ARPC2_TGFb	S03_shARPC2_TGFb_3	0.487027
S03	shRNA_ARPC2_TGFb	S03_shARPC2_TGFb_4	0.404253
S03	shRNA_ARPC2_TGFb	S03_shARPC2_TGFb_5	0.586853
S04	shRNA_ARPC2_TGFb	S04_shARPC2_TGFb_1	0.997817
S04	shRNA_ARPC2_TGFb	S04_shARPC2_TGFb_2	1.0845
S04	shRNA_ARPC2_TGFb	S04_shARPC2_TGFb_3	1.31375
S04	shRNA_ARPC2_TGFb	S04_shARPC2_TGFb_4	1.00567
S04	shRNA_ARPC2_TGFb	S04_shARPC2_TGFb_5	1.16181
S03	shRNA_Control_TGFb	S03_shCTRL_TGFb_1	1.37001
S03	shRNA_Control_TGFb	S03_shCTRL_TGFb_2	1.34116
S03	shRNA_Control_TGFb	S03_shCTRL_TGFb_3	1.29389
S03	shRNA_Control_TGFb	S03_shCTRL_TGFb_4	1.20235
S03	shRNA_Control_TGFb	S03_shCTRL_TGFb_5	1.16485
S04	shRNA_Control_TGFb	S04_shCTRL_TGFb_1	0.63631
S04	shRNA_Control_TGFb	S04_shCTRL_TGFb_2	0.829118
S04	shRNA_Control_TGFb	S04_shCTRL_TGFb_3	0.750361
S04	shRNA_Control_TGFb	S04_shCTRL_TGFb_4	0.763088
S04	shRNA_Control_TGFb	S04_shCTRL_TGFb_5	0.865213
S03	shRNA_Control_MOCK	S03_shCTRL_MOCK_1	0.507408
S03	shRNA_Control_MOCK	S03_shCTRL_MOCK_2	0.623673
S03	shRNA_Control_MOCK	S03_shCTRL_MOCK_3	0.650022
S03	shRNA_Control_MOCK	S03_shCTRL_MOCK_4	0.359457
S03	shRNA_Control_MOCK	S03_shCTRL_MOCK_5	0.35962
S04	shRNA_Control_MOCK	S04_shCTRL_MOCK_1	0.624247
S04	shRNA_Control_MOCK	S04_shCTRL_MOCK_2	0.454541
S04	shRNA_Control_MOCK	S04_shCTRL_MOCK_3	0.548083
S04	shRNA_Control_MOCK	S04_shCTRL_MOCK_4	0.604228
S04	shRNA_Control_MOCK	S04_shCTRL_MOCK_5	0.520903

## Sheet: Figure 3b
Experiment set Number	Group	Image ID	Nuclear MRTFA / Hoechst intensity
S01	ACTR2	S01_ACTR2_1	0.319332
S01	ACTR2	S01_ACTR2_2	0.279619
S01	ACTR2	S01_ACTR2_3	0.3164
S01	ACTR2	S01_ACTR2_4	0.263339
S01	ACTR2	S01_ACTR2_5	0.491013
S01	ARPC2	S01_ARPC2_1	0.425483
S01	ARPC2	S01_ARPC2_2	0.301619
S01	ARPC2	S01_ARPC2_3	0.449925
S01	ARPC2	S01_ARPC2_4	0.431493
S01	ARPC2	S01_ARPC2_5	0.416005
S01	Control	S01_Control_1	0.212164
S01	Control	S01_Control_2	0.204161
S01	Control	S01_Control_3	0.234868
S01	Control	S01_Control_4	0.191063
S01	Control	S01_Control_5	0.204916
S02	ACTR2	S02_ACTR2_1	0.278618
S02	ACTR2	S02_ACTR2_2	0.308801
S02	ACTR2	S02_ACTR2_3	0.493483
S02	ACTR2	S02_ACTR2_4	0.432823
S02	ACTR2	S02_ACTR2_5	0.383192
S02	ARPC2	S02_ARPC2_1	0.578077
S02	ARPC2	S02_ARPC2_2	0.410055
S02	ARPC2	S02_ARPC2_3	0.591501
S02	ARPC2	S02_ARPC2_4	0.356982
S02	ARPC2	S02_ARPC2_5	0.404212
S02	Control	S02_Control_1	0.215709
S02	Control	S02_Control_2	0.183821
S02	Control	S02_Control_3	0.188251
S02	Control	S02_Control_4	0.180025
S02	Control	S02_Control_5	0.235018
S03	ACTR2	S03_ACTR2_1	0.128651
S03	ACTR2	S03_ACTR2_2	0.343364
S03	ACTR2	S03_ACTR2_3	0.207479
S03	ACTR2	S03_ACTR2_4	0.196339
S03	ACTR2	S03_ACTR2_5	0.241422
S04	ACTR2	S04_ACTR2_1	0.397745
S04	ACTR2	S04_ACTR2_2	0.27896
S04	ACTR2	S04_ACTR2_3	0.404348
S04	ACTR2	S04_ACTR2_4	0.373247
S04	ACTR2	S04_ACTR2_5	0.303002
S03	ARPC2	S03_ARPC2_1	0.579653
S03	ARPC2	S03_ARPC2_2	0.3086
S03	ARPC2	S03_ARPC2_3	0.367133
S03	ARPC2	S03_ARPC2_4	0.356469
S03	ARPC2	S03_ARPC2_5	0.461597
S04	ARPC2	S04_ARPC2_1	0.265046
S04	ARPC2	S04_ARPC2_2	0.422647
S04	ARPC2	S04_ARPC2_3	0.339589
S04	ARPC2	S04_ARPC2_4	0.229299
S04	ARPC2	S04_ARPC2_5	0.283882
S03	Control	S03_Control_1	0.241647
S03	Control	S03_Control_2	0.244066
S03	Control	S03_Control_3	0.337858
S03	Control	S03_Control_4	0.217875
S03	Control	S03_Control_5	0.337466
S04	Control	S04_Control_1	0.155655
S04	Control	S04_Control_2	0.192304
S04	Control	S04_Control_3	0.159191
S04	Control	S04_Control_4	0.17961
S04	Control	S04_Control_5	0.157007
